# Supplementary material for: Comparative genomics of Nocardia tsunamiensis IFM 10818, a new source of the antibacterial macrolide nargenicin A1
Source: Microbiol Spectr. 2025 Oct 27;13(12):e01220-25. doi: 10.1128/spectrum.01220-25 (PMC12671133; doi:10.1128/spectrum.01220-25)
Supplement: Tables S1 to S10 — Table S1: Nocardia strains screened in this study. Table S2: NMR spectrum of nargenicin A1. Table S3: Thirty-two biosynthetic gene clusters in Nocardia tsunamiensis IFM 10818. Table S4: Nocardia strains used for a phylogenomic analysis. Table S5: Ten MLST genes. Table S6: The presence and absence of genes in the ngn biosynthetic gene cluster. Table S7: Nocardia strains used for a pan-BGC analysis. Table S8: Predicted biosynthetic gene clusters in 131 Nocardia strains. Table S9: Shared biosynthetic gene clusters in Nocardia tsunamiensis and N. crassostreae. Table S10: Primer sequences used for circularization of pNT1. [file spectrum.01220-25-s0009.xlsx]

## Sheet: Supplementary Table S1
Table S1. Nocardia strains screened in this study
ID	Species	Activity
IFM 0224	Nocardia abscessus	No
IFM 0387	Nocardia abscessus	No
IFM 11016	Nocardia abscessus	No
IFM 10820T	Nocardia acidivorans	No
IFM 10588T	Nocardia alba	No
IFM 10865	Nocardia albiflava	No
IFM 10819T	Nocardia altamirensis	No
IFM 10867T	Nocardia amamiensis	No
IFM 11472	Nocardia amikacinitolerans	No
IFM 0323T	Nocardia anaemiae	No
IFM 0952	Nocardia aobensis	No
IFM 10977	Nocardia araoensis	No
IFM 0173	Nocardia arthritidis	No
IFM 0263	Nocardia asiatica	No
IFM 0042	Nocardia asteroides	No
IFM 12182	Nocardia beijingensis	No
IFM 0458	Nocardia blacklockiae	No
IFM 11802	Nocardia blacklockiae	No
IFM 11877	Nocardia bracklockiae	No
IFM 0047	Nocardia brasiliensis	No
IFM 0082	Nocardia brasiliensis	+
IFM 0235	Nocardia brasiliensis	+
IFM 0326	Nocardia brasiliensis	++
IFM 10706	Nocardia brasiliensis	+
IFM 0305	Nocardia brevicatena	No
IFM 10344T	Nocardia caishijiensis	No
IFM 0091	Nocardia carnea	No
IFM 10366T	Nocardia cerradoensis	No
IFM 11916	Nocardia ciriacigeorgica	No
IFM 10912	Nocardia concava	No
IFM 11454	Nocardia concava	No
IFM 10173T	Nocardia crassostreae	No
IFM 10176T	Nocardia cummidelens	No
IFM 0262	Nocardia cyriacigeorgica	No
IFM 0280	Nocardia cyriacigeorgica	No
IFM 10451	Nocardia cyriacigeorgica	No
IFM 10860T	Nocardia devorans	No
IFM 0850	Nocardia diaphanozonaria	No
IFM 0471	Nocardia elegans	No
IFM 11739	Nocardia elegans	No
IFM 12052	Nocardia exalbida	No
IFM 0040	Nocardia farcinica	No
IFM 0045	Nocardia farcinica	No
IFM 0170	Nocardia farcinica	No
IFM 0176	Nocardia farcinica	No
IFM 0183	Nocardia farcinica	No
IFM 0189	Nocardia farcinica	No
IFM 0221	Nocardia farcinica	No
IFM 11972	Nocardia farcinica	No
IFM 0851T	Nocardia flavorosea	No
IFM 0133	Nocardia fluminea	No
IFM 10766T	Nocardia gamkensis	No
IFM 10830T	Nocardia harenae	No
IFM 10084T	Nocardia higoensis	No
IFM 10475T	Nocardia ignorata	No
IFM 0092	Nocardia inohanensis	No
IFM 0852	Nocardia italica	++
IFM 10633T	Nocardia jiangxiensis	No
IFM 10687T	Nocardia jijuensis	No
IFM 10864T	Nocardia jinanensis	No
IFM 12038	Nocardia kruczakiae	No
IFM 10680T	Nocardia lijiangensis	No
IFM 11616	Nocardia mexicana	No
IFM 11469	Nocardia mikamii	No
IFM 10632T	Nocardia miyunensis	No
IFM 11336	Nocardia neocaledoniensis	No
IFM 0260	Nocardia niigatensis	No
IFM 0636	Nocardia niigatensis	No
IFM 10816T	Nocardia ninae	No
IFM 11473	Nocardia niwae	No
IFM 0218	Nocardia nova	No
IFM 0261	Nocardia nova	No
IFM 0380	Nocardia nova	No
IFM 10027	Nocardia nova	No
IFM 10861	Nocardia novocastrense	No
IFM 0205	Nocardia otitidiscaviarum	No
IFM 0304	Nocardia otitidiscaviarum	No
IFM 0901	Nocardia paucivorans	No
IFM 10533	Nocardia pigrifrangens	No
IFM 12005	Nocardia pneumoniae	No
IFM 10681T	Nocardia polyresistens	No
IFM 12165	Nocardia pseudobrasiliensis	++
IFM 0854	Nocardia pseudosporangifera	No
IFM 10376T	Nocardia pseudovaccinii	No
IFM 0299	Nocardia puris	No
IFM 0583	Nocardia puris	No
IFM 11349	Nocardia rhamnosphilis	No
IFM 10817	Nocardia roseoalba	No
IFM 10710T	Nocardia salmonicida	No
IFM 0855	Nocardia salmonicolor ssp. aurantiaca	No
IFM 0286T	Nocardia seriolae	No
IFM 10313	Nocardia shimofusensis	No
IFM 12025	Nocardia sienata	No
IFM 10177T	Nocardia soli	No
IFM 0271	Nocardia sp.	No
IFM 12001	Nocardia sp.	No
IFM 10868T	Nocardia speluncae	No
IFM 0342	Nocardia takedensis	No
IFM 10554T	Nocardia tenerifensis	No
IFM 0406	Nocardia terpenica	++
IFM 0555	Nocardia terpenica	++
IFM 10800	Nocardia terpenica	No
IFM 11334	Nocardia testacea	No
IFM 11350	Nocardia thailandica	No
IFM 0332	Nocardia transvalensis	No
IFM 10818	Nocardia tsunamiensis	+++
IFM 0856T	Nocardia uniformis	No
IFM 10284T	Nocardia vaccinii	No
IFM 0391T	Nocardia vermiculata	No
IFM 0401	Nocardia veterana	No
IFM 12063	Nocardia veterana	No
IFM 0257	Nocardia vinacea	No
IFM 11534	Nocardia vinacea	No
IFM 0857	Nocardia violaceofusca	No
IFM 11698	Nocardia vulneris	+
IFM 0347	Nocardia wallacei	No
IFM 12032	Nocardia wallacei	No
IFM 10549T	Nocardia xishanensis	No
IFM 0265	Nocardia yamanashiensis	No

## Sheet: Supplementary Table S2
Table S2. NMR spectrum of nargenicin A1
	nargenicin A1			nargenicin A1 (ref)
position	dH (600 MHz)	dC (150 MHz)		dH (600 MHz)	dC (150 MHz)
1		172.6			172.7
2	3.70 (dd, 11.4, 3.7)	83.5		3.66 (dd, 11.7, 4.7)	83.4
3	2.55 (m), 1.40 (dt, 15.0, 3.2)	34.2		2.53(ddd, 15.0, 11.7, 4.0), 1.39 (dt, 15.0, 3.5)	34.3
4	2.34 a	43		2.33 (m)	42.9
5	5.56 b	132.8		5.56 (dd, 9.3, 2.9)	132.9
6	5.86 (t)	127.5		5.85 (ddd, 9.0, 6.5, 1.8)	127.5
7	2.52 (d, 6.8)	39		2.50 (d, 7.0)	39
8	4.22 (d, 5.0)	81.2		4.21 (d, 4.9)	81.2
9	5.12 c	73.6		5.12 (t, 5.2)	73.6
10	2.31 a	35		2.31 (m)	35.1
11	3.65 (m)	76.1		3.64 (dd, 10.2, 2,5)	76.2
12	2.53 (m)	49		2.52 (d, 2.6)	49
13		89			89
14		134.3			134.3
15	5.57 b	131.3		5.55 (dq, 7.0, 0.5)	131.5
16	3.17 (sext, 7.3)	32.7		3.16 (sext, 7.0)	32.8
17	5.14 c	79		5.13 (t, 7.0)	78.8
18	4.11 (m)	66.5		4.10 (m)	66.6
19	1.32 (d, 6.4)	20.5		1.31 (d, 6.2)	20.7
20	0.97 (d, 6.8)	12.8		0.97 (d, 6.9)	12.9
21	1.78 (s)	16.9		1.74 (d, 0.5)	16.9
22	1.25 (d, 6.8)	15.4		1.25 (d, 7.0)	15.5
23	3.31 (s)	57.7		3.30 (s)	57.7
1'		160.5			160.3
2'		122.3			122.4
3'	6.88 (m)	115.3		6.87 (ddd, 2.4, 2.4, 1.5)	115.1
4'	6.27 (m)	110.4		6.27 (dt, 3.7, 2.6)	110.5
5'	6.99 (m)	123.5		6.98 (ddd, 4.1, 2.7, 1.4)	123.2
NH	9.39 (s)			9.12 (brs)
Measured in CDCl3. d in ppm. J in Hz. a-c: Overlapped.
ref: Pidot SJ, Herisse M, Sharkey L, Atkin L, Porter JL, Seemann T, Howden BP, Rizzacasa MA, Stinear TP. 2019. Biosynthesis and ether-bridge formation in nargenicin macrolides. Angew Chem Int Ed Engl. 58:3996-4001.

## Sheet: Supplementary Table S3
Table S3. Thirty-two biosynthetic gene clusters in Nocardia tsunamiensis IFM 10818
ID	Type	Chr	From	To	Most similar known cluster
BGC1	T1PKS	chromosome	171115	216361
BGC2	NRP-metallophore,NRPS	chromosome	769504	817332	mycobactin
BGC3	NRPS,terpene,NRP-metallophore	chromosome	869086	1098943	nocobactin NA/nocobactin NA 10152B
BGC4	T1PKS	chromosome	1706413	1752706	pentalenolactone
BGC5	NRPS-like,T1PKS	chromosome	1801982	1854008	diazepinomicin
BGC6	NRPS	chromosome	2571269	2624543
BGC7	NRPS-like	chromosome	2848987	2892793	indigoidine
BGC8	NRPS-like	chromosome	3093152	3136226
BGC9	NRPS	chromosome	3145885	3189832
BGC10	NRPS-like	chromosome	3307642	3351148	isorenieratene
BGC11	PKS-like,T1PKS	chromosome	3435026	3529554	nargenicin
BGC12	terpene,NRPS,indole,T1PKS	chromosome	3602048	3715053	caldoniamide A/cladoniamide B/cladoniamide C7/cladoniamide D/cladoniamide E/cladoniamide F/cladoniamide G
BGC13	NRPS	chromosome	3828934	3897628	thiazostatin/watasemycin A/watasemycin B/2-hydroxyphenylthiazoline enantiopyochelin/isopyochelin
BGC14	NRPS,ectoine	chromosome	3908850	3954948	ectoine
BGC15	NAPAA	chromosome	3962292	3996194	ε-Poly-L-lysine
BGC16	terpene	chromosome	4527035	4548015
BGC17	NRPS	chromosome	4587663	4641360	calicheamicin
BGC18	NRPS,hglE-KS	chromosome	5255388	5336721
BGC19	terpene	chromosome	5391332	5412867	legonindolizidine A6
BGC20	T3PKS,arylpolyene	chromosome	5460268	5514849
BGC21	terpene	chromosome	5730952	5751908	isorenieratene
BGC22	NRPS	chromosome	6113536	6168145	zorbamycin
BGC23	NRP-metallophore,NRPS	chromosome	6221749	6276979	mirubactin
BGC24	terpene-precursor	chromosome	6415452	6436531
BGC25	T1PKS	chromosome	6438404	6492480
BGC26	NRP-metallophore,NRPS	chromosome	6614879	6684424	coelibactin
BGC27	hydrogen-cyanide	chromosome	7214843	7228625	aborycin
BGC28	aminopolycarboxylic-acid	chromosome	7302639	7316273	EDHA
BGC29	RiPP-like,NRPS	chromosome	7484111	7575488	corynecin III/corynecin I/corynecin II
BGC30	NRPS	chromosome	7576475	7660360	berninamycin K/berninamycin J/berninamycin A/berninamycin B
BGC31	RiPP-like	chromosome	8199075	8210211
BGC32	T1PKS	chromosome	8280596	8323706	microansamycin

## Sheet: Supplementary Table S4
Table S4. Nocardia strains used for a phylogenomic analysis
Bin Id	Marker lineage	# genomes	# markers	# marker sets	0	1	2	3	4	5+	Completeness	Contamination	Strain heterogeneity
GCA_000009805.1_ASM980v1_genomic	Nocardia (5)	6	799	372	1	795	3	0	0	0	99.87	0.36	0
GCA_000250675.3_ASM25067v3_genomic	Nocardia (5)	6	799	372	13	732	50	4	0	0	97.89	8.96	3.23
GCA_000284035.1_ASM28403v1_genomic	Nocardia (5)	6	799	372	4	793	2	0	0	0	99.63	0.22	0
GCA_000308355.2_ASM30835v2_genomic	Nocardia (5)	6	799	372	6	768	25	0	0	0	99.29	4.02	8
GCA_000308375.1_ASM30837v1_genomic	Nocardia (5)	6	799	372	5	782	12	0	0	0	99.5	2.06	0
GCA_000308415.1_ASM30841v1_genomic	Nocardia (5)	6	799	372	10	755	31	3	0	0	98.86	6.26	5
GCA_000308435.1_ASM30843v1_genomic	Nocardia (5)	6	799	372	19	766	13	1	0	0	98.76	2.37	0
GCA_000308455.1_ASM30845v1_genomic	Nocardia (5)	6	799	372	8	767	22	2	0	0	99.22	3.61	0
GCA_000308475.2_ASM30847v2_genomic	Nocardia (5)	6	799	372	6	752	37	4	0	0	99.29	7.47	2.04
GCA_000308495.1_ASM30849v1_genomic	Nocardia (5)	6	799	372	16	756	27	0	0	0	97.13	3.92	7.41
GCA_000308515.1_ASM30851v1_genomic	Nocardia (5)	6	799	372	13	764	22	0	0	0	97.75	3.21	0
GCA_000308535.1_ASM30853v1_genomic	Nocardia (5)	6	799	372	8	779	12	0	0	0	99.35	1.91	0
GCA_000308555.1_ASM30855v1_genomic	Nocardia (5)	6	799	372	7	782	10	0	0	0	99.3	1.29	0
GCA_000308575.1_ASM30857v1_genomic	Nocardia (5)	6	799	372	6	775	17	1	0	0	99.1	3.24	5
GCA_000308595.1_ASM30859v1_genomic	Nocardia (5)	6	799	372	9	769	19	1	1	0	98.33	3.49	0
GCA_000308615.1_ASM30861v1_genomic	Nocardia (5)	6	799	372	6	761	29	2	1	0	99.01	6.52	2.44
GCA_000308635.1_ASM30863v1_genomic	Nocardia (5)	6	799	372	10	760	29	0	0	0	98.4	4.17	0
GCA_000308655.1_ASM30865v1_genomic	Nocardia (5)	6	799	372	17	759	21	2	0	0	97.59	3.71	0
GCA_000308675.1_ASM30867v1_genomic	Nocardia (5)	6	799	372	23	767	8	1	0	0	95.88	1.86	0
GCA_000308695.1_ASM30869v1_genomic	Nocardia (5)	6	799	372	11	758	27	2	0	1	98.51	5.41	4.65
GCA_000308715.1_ASM30871v1_genomic	Nocardia (5)	6	799	372	10	750	38	1	0	0	98.72	6.19	7.32
GCA_000308755.1_ASM30875v1_genomic	Nocardia (5)	6	799	372	4	779	14	1	0	1	99.24	4.19	3.12
GCA_000308775.1_ASM30877v1_genomic	Nocardia (5)	6	799	372	13	769	17	0	0	0	98	2.55	17.65
GCA_000308795.1_ASM30879v1_genomic	Nocardia (5)	6	799	372	11	761	27	0	0	0	98.23	4.55	0
GCA_000308815.1_ASM30881v1_genomic	Nocardia (5)	6	799	372	11	753	31	4	0	0	98.2	5.57	0
GCA_000308835.1_ASM30883v1_genomic	Nocardia (5)	6	799	372	10	754	34	1	0	0	98.78	6.4	2.7
GCA_000308855.1_ASM30885v1_genomic	Nocardia (5)	6	799	372	6	781	12	0	0	0	99.05	2.24	8.33
GCA_000308875.1_ASM30887v1_genomic	Nocardia (5)	6	799	372	10	761	27	0	1	0	98.92	4.7	3.03
GCA_000381925.1_ASM38192v1_genomic	Nocardia (5)	6	799	372	6	793	0	0	0	0	99.29	0	0
GCA_000383535.1_ASM38353v1_genomic	Nocardia (5)	6	799	372	4	793	2	0	0	0	99.48	0.22	0
GCA_000482385.1_ASM48238v1_genomic	Nocardia (5)	6	799	372	28	751	19	1	0	0	95.35	3.67	4.55
GCA_000523235.1_ASM52323v1_genomic	Nocardia (5)	6	799	372	3	794	2	0	0	0	99.72	0.22	0
GCA_000526215.1_ASM52621v1_genomic	Nocardia (5)	6	799	372	4	793	2	0	0	0	99.59	0.22	0
GCA_000583715.2_ASM58371v2_genomic	Nocardia (5)	6	799	372	13	760	23	3	0	0	97.38	5.36	3.12
GCA_000710895.1_ASM71089v1_genomic	Nocardia (5)	6	799	372	10	755	33	1	0	0	98.4	5.03	0
GCA_000710915.1_ASM71091v1_genomic	Nocardia (5)	6	799	372	9	744	42	4	0	0	98.93	7.85	1.85
GCA_000717405.1_ASM71740v1_genomic	Nocardia (5)	6	799	372	13	764	22	0	0	0	97.75	3.21	0
GCA_000720265.1_ASM72026v1_genomic	Nocardia (5)	6	799	372	2	785	12	0	0	0	99.86	2.24	0
GCA_000720425.1_ASM72042v1_genomic	Nocardia (5)	6	799	372	13	775	11	0	0	0	98.11	1.85	0
GCA_000721005.1_ASM72100v1_genomic	Nocardia (5)	6	799	372	13	775	11	0	0	0	98.11	1.85	0
GCA_000763165.1_ASM76316v1_genomic	Nocardia (5)	6	799	372	13	761	22	3	0	0	97.38	5.33	3.23
GCA_000811985.1_ASM81198v1_genomic	Nocardia (5)	6	799	372	7	744	45	3	0	0	99.29	8.35	1.85
GCA_001182745.2_NCTC11134_genomic	Nocardia (5)	6	799	372	5	779	15	0	0	0	99.52	2.1	6.67
GCA_001192935.1_ASM119293v1_genomic	Nocardia (5)	6	799	372	13	760	23	3	0	0	97.38	5.36	3.12
GCA_001279525.1_ASM127952v1_genomic	Nocardia (5)	6	799	372	65	658	62	11	2	1	88.1	11.66	0
GCA_001304815.1_ASM130481v1_genomic	Nocardia (5)	6	799	372	18	728	50	3	0	0	96.39	8.9	8.47
GCA_001310275.1_ASM131027v1_genomic	Nocardia (5)	6	799	372	17	762	18	2	0	0	96.58	3.85	0
GCA_001427185.1_Root136_genomic	Nocardia (5)	6	799	372	6	771	22	0	0	0	98.92	3.18	0
GCA_001482675.1_ASM148267v1_genomic	Nocardia (5)	6	799	372	303	488	6	2	0	0	63.23	1.28	0
GCA_001612615.1_ASM161261v1_genomic	Nocardia (5)	6	799	372	4	776	18	1	0	0	99.63	3.92	0
GCA_001612635.1_ASM161263v1_genomic	Nocardia (5)	6	799	372	7	769	22	1	0	0	98.78	3.31	4
GCA_001612665.1_ASM161266v1_genomic	Nocardia (5)	6	799	372	15	763	21	0	0	0	97.49	2.86	0
GCA_001612685.1_ASM161268v1_genomic	Nocardia (5)	6	799	372	6	749	40	4	0	0	99.15	8.33	0
GCA_001612725.1_ASM161272v1_genomic	Nocardia (5)	6	799	372	8	759	31	1	0	0	99.07	5.7	0
GCA_001612745.1_ASM161274v1_genomic	Nocardia (5)	6	799	372	9	759	28	2	1	0	98.93	5.85	2.5
GCA_001612765.1_ASM161276v1_genomic	Nocardia (5)	6	799	372	4	772	23	0	0	0	99.51	3.09	0
GCA_001612785.1_ASM161278v1_genomic	Nocardia (5)	6	799	372	7	777	15	0	0	0	99.15	2.71	0
GCA_001612805.1_ASM161280v1_genomic	Nocardia (5)	6	799	372	8	765	23	3	0	0	98.65	4.11	3.12
GCA_001612825.1_ASM161282v1_genomic	Nocardia (5)	6	799	372	10	768	20	1	0	0	98.19	3.38	4.35
GCA_001612845.1_ASM161284v1_genomic	Nocardia (5)	6	799	372	4	775	19	1	0	0	99.66	3.84	0
GCA_001612865.1_ASM161286v1_genomic	Nocardia (5)	6	799	372	7	764	28	0	0	0	98.86	4.37	7.14
GCA_001612885.1_ASM161288v1_genomic	Nocardia (5)	6	799	372	11	774	13	1	0	0	97.77	2.72	0
GCA_001612905.1_ASM161290v1_genomic	Nocardia (5)	6	799	372	9	754	36	0	0	0	98.38	4.76	2.78
GCA_001612925.1_ASM161292v1_genomic	Nocardia (5)	6	799	372	2	781	16	0	0	0	99.73	1.97	0
GCA_001612945.1_ASM161294v1_genomic	Nocardia (5)	6	799	372	13	762	21	3	0	0	98.2	3.95	0
GCA_001612965.1_ASM161296v1_genomic	Nocardia (5)	6	799	372	5	780	13	1	0	0	99.5	2.51	0
GCA_001612985.1_ASM161298v1_genomic	Nocardia (5)	6	799	372	6	778	15	0	0	0	99.1	2.51	0
GCA_001613005.1_ASM161300v1_genomic	Nocardia (5)	6	799	372	4	769	24	2	0	0	99.63	4.68	20
GCA_001613025.1_ASM161302v1_genomic	Nocardia (5)	6	799	372	15	767	14	3	0	0	97.62	2.82	4.35
GCA_001613045.1_ASM161304v1_genomic	Nocardia (5)	6	799	372	5	768	24	2	0	0	99.32	4.37	0
GCA_001613065.1_ASM161306v1_genomic	Nocardia (5)	6	799	372	9	753	34	2	0	1	98.63	6.68	0
GCA_001613085.1_ASM161308v1_genomic	Nocardia (5)	6	799	372	7	755	35	2	0	0	98.78	6.31	4.88
GCA_001613105.1_ASM161310v1_genomic	Nocardia (5)	6	799	372	8	755	32	3	1	0	98.65	6.03	4.26
GCA_001613125.1_ASM161312v1_genomic	Nocardia (5)	6	799	372	7	782	10	0	0	0	98.77	1.79	0
GCA_001613145.1_ASM161314v1_genomic	Nocardia (5)	6	799	372	8	769	21	1	0	0	98.6	3.59	4.17
GCA_001613165.1_ASM161316v1_genomic	Nocardia (5)	6	799	372	11	764	22	2	0	0	98.06	3.85	0
GCA_001613185.1_ASM161318v1_genomic	Nocardia (5)	6	799	372	6	768	21	4	0	0	99.4	4.74	0
GCA_001613205.1_ASM161320v1_genomic	Nocardia (5)	6	799	372	12	776	9	2	0	0	98.2	1.38	0
GCA_001613225.1_ASM161322v1_genomic	Nocardia (5)	6	799	372	12	743	41	3	0	0	98.56	7.54	4
GCA_001613245.1_ASM161324v1_genomic	Nocardia (5)	6	799	372	15	775	8	1	0	0	97.45	2.17	0
GCA_001613265.1_ASM161326v1_genomic	Nocardia (5)	6	799	372	8	785	6	0	0	0	98.65	1.03	0
GCA_001613285.1_ASM161328v1_genomic	Nocardia (5)	6	799	372	9	767	23	0	0	0	98.73	3.67	0
GCA_001613305.1_ASM161330v1_genomic	Nocardia (5)	6	799	372	10	768	16	4	1	0	98.45	4.02	0
GCA_001613325.1_ASM161332v1_genomic	Nocardia (5)	6	799	372	14	753	30	2	0	0	97.69	4.99	5.56
GCA_001613345.1_ASM161334v1_genomic	Nocardia (5)	6	799	372	10	756	30	3	0	0	98.22	5.26	2.56
GCA_001613365.1_ASM161336v1_genomic	Nocardia (5)	6	799	372	6	764	28	1	0	0	99.41	4.73	0
GCA_001613385.1_ASM161338v1_genomic	Nocardia (5)	6	799	372	15	771	11	2	0	0	97.48	2.66	5.88
GCA_001613405.1_ASM161340v1_genomic	Nocardia (5)	6	799	372	15	747	33	3	1	0	97.21	6.23	0
GCA_001613425.1_ASM161342v1_genomic	Nocardia (5)	6	799	372	7	744	45	3	0	0	99.29	8.35	1.85
GCA_001613445.1_ASM161344v1_genomic	Nocardia (5)	6	799	372	13	760	26	0	0	0	97.97	2.28	61.54
GCA_001613465.1_ASM161346v1_genomic	Nocardia (5)	6	799	372	4	776	19	0	0	0	99.51	3.1	0
GCA_001613485.1_ASM161348v1_genomic	Nocardia (5)	6	799	372	13	775	11	0	0	0	98.11	1.85	0
GCA_001613505.1_ASM161350v1_genomic	Nocardia (5)	6	799	372	4	778	16	1	0	0	99.63	3.06	0
GCA_001613525.1_ASM161352v1_genomic	Nocardia (5)	6	799	372	5	788	6	0	0	0	99.5	1.16	0
GCA_001618405.1_ASM161840v1_genomic	Nocardia (5)	6	799	372	17	762	18	2	0	0	96.58	3.85	0
GCA_001618425.1_ASM161842v1_genomic	Nocardia (5)	6	799	372	14	759	25	1	0	0	97.84	3.96	0
GCA_001625085.1_ASM162508v1_genomic	Nocardia (5)	6	799	372	15	767	15	2	0	0	97.73	2.95	4.76
GCA_001625105.1_ASM162510v1_genomic	Nocardia (5)	6	799	372	26	722	47	4	0	0	97.32	8.04	5.08
GCA_001665525.1_ASM166552v1_genomic	Nocardia (5)	6	799	372	4	776	19	0	0	0	99.63	3.48	5.26
GCA_001665695.1_ASM166569v1_genomic	Nocardia (5)	6	799	372	5	777	17	0	0	0	99.36	3.35	0
GCA_001665865.1_ASM166586v1_genomic	Nocardia (5)	6	799	372	8	768	18	3	2	0	99.01	4.76	2.56
GCA_001689765.1_ASM168976v1_genomic	Nocardia (5)	6	799	372	13	736	47	3	0	0	97.71	8.47	3.57
GCA_001704135.1_ASM170413v1_genomic	Nocardia (5)	6	799	372	53	727	18	1	0	0	91.93	3.33	0
GCA_001865855.1_ASM186585v1_genomic	Nocardia (5)	6	799	372	14	757	25	3	0	0	97.32	5.77	8.82
GCA_001885535.1_ASM188553v1_genomic	Nocardia (5)	6	799	372	14	753	30	2	0	0	97.11	6.53	16.67
GCA_001886715.1_ASM188671v1_genomic	Nocardia (5)	6	799	372	5	763	31	0	0	0	99.33	5.82	0
GCA_001989395.1_ASM198939v1_genomic	Nocardia (5)	6	799	372	14	781	4	0	0	0	97.57	0.81	0
GCA_002081715.1_ASM208171v1_genomic	Nocardia (5)	6	799	372	14	777	8	0	0	0	97.57	1.34	50
GCA_002081795.1_ASM208179v1_genomic	Nocardia (5)	6	799	372	14	782	3	0	0	0	97.57	0.67	0
GCA_002093935.1_ASM209393v1_genomic	Nocardia (5)	6	799	372	14	760	21	4	0	0	97.35	5.13	0
GCA_002209125.2_ASM220912v2_genomic	Nocardia (5)	6	799	372	6	751	39	3	0	0	99.29	7.34	2.08
GCA_002236815.1_ASM223681v1_genomic	Nocardia (5)	6	799	372	3	754	38	4	0	0	99.72	6.75	14
GCA_002356035.1_ASM235603v1_genomic	Nocardia (5)	6	799	372	13	761	22	3	0	0	97.38	5.33	3.23
GCA_002554515.1_ASM255451v1_genomic	Nocardia (5)	6	799	372	2	783	11	3	0	0	99.6	3	0
GCA_002568625.1_ASM256862v1_genomic	Nocardia (5)	6	799	372	12	736	49	1	1	0	97.77	7.29	1.72
GCA_002571325.1_ASM257132v1_genomic	Nocardia (5)	6	799	372	3	775	20	1	0	0	99.46	3.24	8.7
GCA_002571345.1_ASM257134v1_genomic	Nocardia (5)	6	799	372	3	759	34	3	0	0	99.66	4.05	46.51
GCA_002846365.1_ASM284636v1_genomic	Nocardia (5)	6	799	372	9	761	28	1	0	0	98.92	4.39	6.45
GCA_002933455.1_ASM293345v1_genomic	Nocardia (5)	6	799	372	5	783	11	0	0	0	99.36	1.78	0
GCA_002933465.1_ASM293346v1_genomic	Nocardia (5)	6	799	372	5	777	12	5	0	0	99.18	3.59	7.41
GCA_002933495.1_ASM293349v1_genomic	Nocardia (5)	6	799	372	4	782	8	3	2	0	99.63	3.67	0
GCA_002933515.1_ASM293351v1_genomic	Nocardia (5)	6	799	372	5	774	16	2	2	0	99.58	4.76	0
GCA_002933535.1_ASM293353v1_genomic	Nocardia (5)	6	799	372	5	774	15	4	1	0	99.18	4.23	9.09
GCA_002933545.1_ASM293354v1_genomic	Nocardia (5)	6	799	372	4	777	16	2	0	0	99.63	3.54	0
GCA_002933575.1_ASM293357v1_genomic	Nocardia (5)	6	799	372	4	779	11	2	3	0	99.63	4.12	2.86
GCA_002949635.1_ASM294963v1_genomic	Nocardia (5)	6	799	372	6	779	14	0	0	0	99.09	1.65	0
GCA_003013595.1_ASM301359v1_genomic	Nocardia (5)	6	799	372	14	760	21	3	1	0	97.35	5.15	0
GCA_003023865.1_ASM302386v1_genomic	Nocardia (5)	6	799	372	4	776	18	1	0	0	99.66	3.75	0
GCA_003023875.1_ASM302387v1_genomic	Nocardia (5)	6	799	372	7	776	16	0	0	0	98.83	2.78	0
GCA_003123685.1_ASM312368v1_genomic	Nocardia (5)	6	799	372	8	741	44	4	2	0	98.51	9.09	0
GCA_003182135.1_ASM318213v1_genomic	Nocardia (5)	6	799	372	7	772	19	1	0	0	98.86	3.23	0
GCA_003202065.1_ASM320206v1_genomic	Nocardia (5)	6	799	372	6	758	34	1	0	0	99.24	5.7	8.11
GCA_003315035.1_ASM331503v1_genomic	Nocardia (5)	6	799	372	3	772	21	3	0	0	99.72	4.42	0
GCA_003350525.1_ASM335052v1_genomic	Nocardia (5)	6	799	372	9	766	22	2	0	0	98.6	3.85	0
GCA_003350585.1_ASM335058v1_genomic	Nocardia (5)	6	799	372	7	757	32	2	1	0	98.7	5.9	2.27
GCA_003367415.1_ASM336741v1_genomic	Nocardia (5)	6	799	372	1	783	15	0	0	0	99.87	2.1	6.67
GCA_003598715.1_ASM359871v1_genomic	Nocardia (5)	6	799	372	14	760	24	0	1	0	97.3	4.43	3.33
GCA_003626895.1_ASM362689v1_genomic	Nocardia (5)	6	799	372	15	753	29	1	1	0	97.67	5.3	7.89
GCA_003667075.1_ASM366707v1_genomic	Nocardia (5)	6	799	372	13	762	21	3	0	0	97.38	5.07	0
GCA_003696265.1_ASM369626v1_genomic	Nocardia (5)	6	799	372	13	763	21	2	0	0	97.44	4.7	0
GCA_004339125.1_ASM433912v1_genomic	Nocardia (5)	6	799	372	13	765	21	0	0	0	97.68	2.86	0
GCA_004362495.1_ASM436249v1_genomic	Nocardia (5)	6	799	372	8	755	36	0	0	0	98.65	4.76	2.78
GCA_004634405.1_ASM463440v1_genomic	Nocardia (5)	6	799	372	7	761	27	4	0	0	99.07	5.63	5.13
GCA_005863225.1_ASM586322v1_genomic	Nocardia (5)	6	799	372	5	790	4	0	0	0	99.54	0.63	0
GCA_005863245.1_ASM586324v1_genomic	Nocardia (5)	6	799	372	4	790	5	0	0	0	99.67	1.03	0
GCA_005863255.1_ASM586325v1_genomic	Nocardia (5)	6	799	372	5	772	22	0	0	0	99.42	3.21	4.55
GCA_005863295.1_ASM586329v1_genomic	Nocardia (5)	6	799	372	4	786	9	0	0	0	99.67	1.16	0
GCA_006716565.1_ASM671656v1_genomic	Nocardia (5)	6	799	372	3	778	18	0	0	0	99.83	3.45	0
GCA_007362295.1_ASM736229v1_genomic	Nocardia (5)	6	799	372	11	759	29	0	0	0	98.25	4.04	0
GCA_007990715.1_ASM799071v1_genomic	Nocardia (5)	6	799	372	27	746	23	3	0	0	97.11	5.14	6.25
GCA_007990735.1_ASM799073v1_genomic	Nocardia (5)	6	799	372	16	761	21	1	0	0	97.61	3.15	0
GCA_007990755.1_ASM799075v1_genomic	Nocardia (5)	6	799	372	8	741	47	3	0	0	99.25	7.41	5.36
GCA_008125105.1_ASM812510v1_genomic	Nocardia (5)	6	799	372	17	752	30	0	0	0	96.01	4.44	0
GCA_008704205.1_ASM870420v1_genomic	Nocardia (5)	6	799	372	21	738	38	2	0	0	98.85	6.86	0
GCA_009604405.1_ASM960440v1_genomic	Nocardia (5)	6	799	372	10	779	10	0	0	0	98.11	1.58	10
GCA_009604425.1_ASM960442v1_genomic	Nocardia (5)	6	799	372	7	779	13	0	0	0	99.02	2.24	0
GCA_009649815.1_ASM964981v1_genomic	Nocardia (5)	6	799	372	10	769	17	3	0	0	98.83	3.87	0
GCA_009708175.1_ASM970817v1_genomic	Nocardia (5)	6	799	372	16	767	13	3	0	0	97.47	3.07	4.55
GCA_009712165.1_ASM971216v1_genomic	Nocardia (5)	6	799	372	15	760	21	3	0	0	97.25	5.3	3.33
GCA_009712405.1_ASM971240v1_genomic	Nocardia (5)	6	799	372	15	758	23	3	0	0	97.25	5.6	6.25
GCA_009712505.1_ASM971250v1_genomic	Nocardia (5)	6	799	372	15	757	24	3	0	0	97.05	5.74	3.03
GCA_009712515.1_ASM971251v1_genomic	Nocardia (5)	6	799	372	16	757	23	3	0	0	96.89	5.47	3.12
GCA_009712525.1_ASM971252v1_genomic	Nocardia (5)	6	799	372	22	752	23	2	0	0	96.26	5.07	0
GCA_009712555.1_ASM971255v1_genomic	Nocardia (5)	6	799	372	15	760	21	3	0	0	97.25	5.07	0
GCA_009712575.1_ASM971257v1_genomic	Nocardia (5)	6	799	372	13	761	22	3	0	0	97.38	5.33	3.23
GCA_009760405.1_ASM976040v1_genomic	Nocardia (5)	6	799	372	9	748	40	2	0	0	99.09	6.36	2.17
GCA_009829295.1_ASM982929v1_genomic	Nocardia (5)	6	799	372	4	779	16	0	0	0	99.51	2.8	0
GCA_009829305.1_ASM982930v1_genomic	Nocardia (5)	6	799	372	4	768	27	0	0	0	99.51	4.41	40.74
GCA_009829325.1_ASM982932v1_genomic	Nocardia (5)	6	799	372	7	776	14	1	1	0	99.34	3.31	0
GCA_009858255.1_ASM985825v1_genomic	Nocardia (5)	6	799	372	11	767	20	1	0	0	98.1	3.38	4.35
GCA_010857985.1_ASM1085798v1_genomic	Nocardia (5)	6	799	372	5	788	6	0	0	0	99.18	0.81	16.67
GCA_010858005.1_ASM1085800v1_genomic	Nocardia (5)	6	799	372	3	774	21	1	0	0	99.72	4.29	41.67
GCA_010858045.1_ASM1085804v1_genomic	Nocardia (5)	6	799	372	5	778	16	0	0	0	99.5	2.17	37.5
GCA_010868115.1_ASM1086811v1_genomic	Nocardia (5)	6	799	372	8	783	8	0	0	0	98.76	0.95	50
GCA_010868145.1_ASM1086814v1_genomic	Nocardia (5)	6	799	372	5	789	5	0	0	0	99.18	0.69	20
GCA_010868155.1_ASM1086815v1_genomic	Nocardia (5)	6	799	372	8	782	9	0	0	0	98.58	1.62	44.44
GCA_011801125.1_ASM1180112v1_genomic	Nocardia (5)	6	799	372	6	762	29	2	0	0	99.23	5.4	2.86
GCA_011801145.1_ASM1180114v1_genomic	Nocardia (5)	6	799	372	5	755	34	4	0	1	99.4	6.72	3.28
GCA_011801165.1_ASM1180116v1_genomic	Nocardia (5)	6	799	372	18	730	49	1	1	0	97.05	7.51	1.72
GCA_012395945.1_ASM1239594v1_genomic	Nocardia (5)	6	799	372	8	765	23	3	0	0	98.65	4.11	3.12
GCA_012395985.1_ASM1239598v1_genomic	Nocardia (5)	6	799	372	15	775	8	1	0	0	97.45	2.15	0
GCA_012396005.1_ASM1239600v1_genomic	Nocardia (5)	6	799	372	8	785	6	0	0	0	98.65	1.03	0
GCA_012396035.1_ASM1239603v1_genomic	Nocardia (5)	6	799	372	15	771	11	2	0	0	97.48	2.66	5.88
GCA_012396055.1_ASM1239605v1_genomic	Nocardia (5)	6	799	372	5	779	15	0	0	0	99.24	2.51	0
GCA_012396065.1_ASM1239606v1_genomic	Nocardia (5)	6	799	372	4	786	9	0	0	0	99.63	1.7	0
GCA_012396305.1_ASM1239630v1_genomic	Nocardia (5)	6	799	372	6	782	11	0	0	0	99.05	2.2	0
GCA_012843125.1_ASM1284312v1_genomic	Nocardia (5)	6	799	372	17	753	29	0	0	0	96.01	4.3	0
GCA_013004475.1_ASM1300447v1_genomic	Nocardia (5)	6	799	372	10	755	31	3	0	0	98.22	5.3	2.5
GCA_013181665.1_ASM1318166v1_genomic	Nocardia (5)	6	799	372	5	779	15	0	0	0	99.24	2.51	0
GCA_013186535.1_ASM1318653v1_genomic	Nocardia (5)	6	799	372	25	724	47	3	0	0	97.25	7.85	1.79
GCA_013315795.1_ASM1331579v1_genomic	Nocardia (5)	6	799	372	9	761	29	0	0	0	99.05	4.77	3.45
GCA_013361595.1_ASM1336159v1_genomic	Nocardia (5)	6	799	372	190	591	18	0	0	0	76.96	2.41	22.22
GCA_013362625.1_ASM1336262v1_genomic	Nocardia (5)	6	799	372	194	592	13	0	0	0	77.44	1.43	30.77
GCA_013744875.1_ASM1374487v1_genomic	Nocardia (5)	6	799	372	10	761	25	3	0	0	98.39	3.49	0
GCA_013839485.1_ASM1383948v1_genomic	Nocardia (5)	6	799	372	6	775	18	0	0	0	99.28	2.67	0
GCA_013839555.1_ASM1383955v1_genomic	Nocardia (5)	6	799	372	207	579	12	1	0	0	75.71	2.17	6.67
GCA_013912385.1_ASM1391238v1_genomic	Nocardia (5)	6	799	372	2	788	9	0	0	0	99.8	1.57	0
GCA_014117305.1_ASM1411730v1_genomic	Nocardia (5)	6	799	372	13	760	23	3	0	0	97.38	5.36	3.12
GCA_014203315.1_ASM1420331v1_genomic	Nocardia (5)	6	799	372	7	765	26	0	1	0	99.05	4.54	3.12
GCA_014360565.1_ASM1436056v1_genomic	Nocardia (5)	6	799	372	122	618	59	0	0	0	86.18	6.56	40.68
GCA_014466955.1_ASM1446695v1_genomic	Nocardia (5)	6	799	372	5	777	15	2	0	0	99.5	3.12	0
GCA_014518325.1_ASM1451832v1_genomic	Nocardia (5)	6	799	372	1	789	9	0	0	0	99.87	1.57	0
GCA_014645735.1_ASM1464573v1_genomic	Nocardia (5)	6	799	372	16	767	13	3	0	0	97.53	2.8	0
GCA_014646135.1_ASM1464613v1_genomic	Nocardia (5)	6	799	372	15	769	15	0	0	0	97.05	1.48	0
GCA_014646295.1_ASM1464629v1_genomic	Nocardia (5)	6	799	372	5	773	21	0	0	0	99.4	3.77	0
GCA_015209825.1_ASM1520982v1_genomic	Nocardia (5)	6	799	372	14	759	23	3	0	0	97.25	5.36	3.12
GCA_015354405.1_ASM1535440v1_genomic	Nocardia (5)	6	799	372	22	762	15	0	0	0	97.69	2.47	6.67
GCA_015355705.1_ASM1535570v1_genomic	Nocardia (5)	6	799	372	7	771	20	1	0	0	98.65	2.85	0
GCA_015355715.1_ASM1535571v1_genomic	Nocardia (5)	6	799	372	9	756	30	4	0	0	98.58	5.82	2.38
GCA_015355755.1_ASM1535575v1_genomic	Nocardia (5)	6	799	372	6	765	25	3	0	0	99.23	4.12	2.94
GCA_015476895.1_ASM1547689v1_genomic	Nocardia (5)	6	799	372	7	782	9	1	0	0	99.26	1.96	8.33
GCA_015476905.1_ASM1547690v1_genomic	Nocardia (5)	6	799	372	6	790	3	0	0	0	99.31	0.49	0
GCA_015476925.1_ASM1547692v1_genomic	Nocardia (5)	6	799	372	6	787	6	0	0	0	99.31	0.91	0
GCA_015476965.1_ASM1547696v1_genomic	Nocardia (5)	6	799	372	3	776	18	2	0	0	99.72	3.81	4.17
GCA_015476985.1_ASM1547698v1_genomic	Nocardia (5)	6	799	372	10	754	32	3	0	0	98.39	6.51	2.44
GCA_015476995.1_ASM1547699v1_genomic	Nocardia (5)	6	799	372	51	705	41	1	1	0	92.65	6.46	0
GCA_015477005.1_ASM1547700v1_genomic	Nocardia (5)	6	799	372	10	755	33	1	0	0	98.4	5.03	0
GCA_015477045.1_ASM1547704v1_genomic	Nocardia (5)	6	799	372	50	706	41	1	1	0	92.79	6.46	0
GCA_015477055.1_ASM1547705v1_genomic	Nocardia (5)	6	799	372	7	773	19	0	0	0	99.15	3.01	10.53
GCA_015477085.1_ASM1547708v1_genomic	Nocardia (5)	6	799	372	44	712	41	1	1	0	94.13	6.46	0
GCA_015477095.1_ASM1547709v1_genomic	Nocardia (5)	6	799	372	44	712	41	1	1	0	94.13	6.46	0
GCA_015477105.1_ASM1547710v1_genomic	Nocardia (5)	6	799	372	60	699	39	1	0	0	91.17	5.68	0
GCA_015477145.1_ASM1547714v1_genomic	Nocardia (5)	6	799	372	6	782	10	1	0	0	99.35	2.21	7.69
GCA_015477155.1_ASM1547715v1_genomic	Nocardia (5)	6	799	372	1	789	9	0	0	0	99.87	1.57	0
GCA_015477185.1_ASM1547718v1_genomic	Nocardia (5)	6	799	372	3	770	23	3	0	0	99.72	4.35	0
GCA_015477225.1_ASM1547722v1_genomic	Nocardia (5)	6	799	372	5	787	7	0	0	0	99.36	0.9	0
GCA_015477235.1_ASM1547723v1_genomic	Nocardia (5)	6	799	372	2	793	4	0	0	0	99.82	0.63	0
GCA_015477285.1_ASM1547728v1_genomic	Nocardia (5)	6	799	372	1	787	9	2	0	0	99.87	2.33	0
GCA_015477295.1_ASM1547729v1_genomic	Nocardia (5)	6	799	372	11	759	28	1	0	0	98.27	4.31	0
GCA_015477305.1_ASM1547730v1_genomic	Nocardia (5)	6	799	372	3	768	26	2	0	0	99.69	4.25	6.25
GCA_015477345.1_ASM1547734v1_genomic	Nocardia (5)	6	799	372	6	775	17	1	0	0	99.35	3.18	15
GCA_015477355.1_ASM1547735v1_genomic	Nocardia (5)	6	799	372	4	778	17	0	0	0	99.59	2.37	5.88
GCA_015477385.1_ASM1547738v1_genomic	Nocardia (5)	6	799	372	6	659	132	2	0	0	99.2	14.56	0
GCA_015477405.1_ASM1547740v1_genomic	Nocardia (5)	6	799	372	1	784	14	0	0	0	99.87	2.03	14.29
GCA_015477415.1_ASM1547741v1_genomic	Nocardia (5)	6	799	372	11	756	30	2	0	0	98.13	4.88	0
GCA_015477435.1_ASM1547743v1_genomic	Nocardia (5)	6	799	372	11	771	16	1	0	0	98.87	3.13	0
GCA_015477465.1_ASM1547746v1_genomic	Nocardia (5)	6	799	372	95	497	204	3	0	0	87.3	29.39	23
GCA_015477485.1_ASM1547748v1_genomic	Nocardia (5)	6	799	372	1	790	8	0	0	0	99.87	1.3	0
GCA_015477495.1_ASM1547749v1_genomic	Nocardia (5)	6	799	372	3	749	47	0	0	0	99.72	6.47	27.66
GCA_015477525.1_ASM1547752v1_genomic	Nocardia (5)	6	799	372	2	785	11	1	0	0	99.6	2.37	0
GCA_015477535.1_ASM1547753v1_genomic	Nocardia (5)	6	799	372	2	788	8	1	0	0	99.78	1.97	0
GCA_015477555.1_ASM1547755v1_genomic	Nocardia (5)	6	799	372	1	779	18	1	0	0	99.87	3.34	9.52
GCA_015477585.1_ASM1547758v1_genomic	Nocardia (5)	6	799	372	1	785	13	0	0	0	99.87	1.52	7.69
GCA_015477605.1_ASM1547760v1_genomic	Nocardia (5)	6	799	372	18	755	25	1	0	0	98.93	4.12	0
GCA_015477615.1_ASM1547761v1_genomic	Nocardia (5)	6	799	372	4	777	17	1	0	0	99.63	3.89	15
GCA_015477645.1_ASM1547764v1_genomic	Nocardia (5)	6	799	372	4	778	17	0	0	0	99.45	2.72	0
GCA_015477655.1_ASM1547765v1_genomic	Nocardia (5)	6	799	372	1	790	7	1	0	0	99.87	1.7	0
GCA_015477685.1_ASM1547768v1_genomic	Nocardia (5)	6	799	372	1	786	10	2	0	0	99.87	2.6	0
GCA_015477705.1_ASM1547770v1_genomic	Nocardia (5)	6	799	372	5	782	12	0	0	0	99.58	1.83	0
GCA_015477715.1_ASM1547771v1_genomic	Nocardia (5)	6	799	372	1	785	12	1	0	0	99.87	2.42	0
GCA_015477725.1_ASM1547772v1_genomic	Nocardia (5)	6	799	372	7	781	11	0	0	0	99.08	1.94	9.09
GCA_015477765.1_ASM1547776v1_genomic	Nocardia (5)	6	799	372	22	750	24	3	0	0	97.38	4.39	0
GCA_015477775.1_ASM1547777v1_genomic	Nocardia (5)	6	799	372	5	770	23	1	0	0	99.45	4.39	0
GCA_015477805.1_ASM1547780v1_genomic	Nocardia (5)	6	799	372	15	774	10	0	0	0	97.64	1.33	0
GCA_015477815.1_ASM1547781v1_genomic	Nocardia (5)	6	799	372	1	785	12	1	0	0	99.87	2.42	0
GCA_015477835.1_ASM1547783v1_genomic	Nocardia (5)	6	799	372	8	782	9	0	0	0	98.5	1.57	0
GCA_015477865.1_ASM1547786v1_genomic	Nocardia (5)	6	799	372	11	780	7	1	0	0	99	1.76	0
GCA_015477875.1_ASM1547787v1_genomic	Nocardia (5)	6	799	372	1	788	10	0	0	0	99.87	1.84	0
GCA_015477905.1_ASM1547790v1_genomic	Nocardia (5)	6	799	372	2	786	10	1	0	0	99.6	1.88	0
GCA_015477925.1_ASM1547792v1_genomic	Nocardia (5)	6	799	372	1	789	9	0	0	0	99.87	1.97	0
GCA_015477945.1_ASM1547794v1_genomic	Nocardia (5)	6	799	372	6	782	9	2	0	0	99.31	1.98	0
GCA_015477955.1_ASM1547795v1_genomic	Nocardia (5)	6	799	372	1	790	8	0	0	0	99.87	1.7	0
GCA_015477975.1_ASM1547797v1_genomic	Nocardia (5)	6	799	372	4	791	4	0	0	0	99.63	0.76	0
GCA_015477995.1_ASM1547799v1_genomic	Nocardia (5)	6	799	372	6	789	4	0	0	0	99.4	0.55	0
GCA_015478025.1_ASM1547802v1_genomic	Nocardia (5)	6	799	372	1	778	18	2	0	0	99.87	3.6	4.17
GCA_015478035.1_ASM1547803v1_genomic	Nocardia (5)	6	799	372	1	778	18	2	0	0	99.87	3.6	4.17
GCA_015478045.1_ASM1547804v1_genomic	Nocardia (5)	6	799	372	1	790	4	3	1	0	99.87	2.06	0
GCA_015478055.1_ASM1547805v1_genomic	Nocardia (5)	6	799	372	6	782	9	2	0	0	99.31	1.98	0
GCA_015478075.1_ASM1547807v1_genomic	Nocardia (5)	6	799	372	5	786	8	0	0	0	99.36	1.08	0
GCA_015478125.1_ASM1547812v1_genomic	Nocardia (5)	6	799	372	1	788	10	0	0	0	99.87	1.61	0
GCA_015478145.1_ASM1547814v1_genomic	Nocardia (5)	6	799	372	9	778	12	0	0	0	98.92	2.06	0
GCA_015478155.1_ASM1547815v1_genomic	Nocardia (5)	6	799	372	15	713	71	0	0	0	97.67	7.18	4.23
GCA_015478165.1_ASM1547816v1_genomic	Nocardia (5)	6	799	372	5	788	6	0	0	0	99.18	1.03	0
GCA_015478205.1_ASM1547820v1_genomic	Nocardia (5)	6	799	372	10	754	34	1	0	0	98.4	5.16	0
GCA_015478225.1_ASM1547822v1_genomic	Nocardia (5)	6	799	372	32	758	8	1	0	0	95	1.79	9.09
GCA_015478245.1_ASM1547824v1_genomic	Nocardia (5)	6	799	372	6	779	13	1	0	0	98.88	2.37	0
GCA_015478255.1_ASM1547825v1_genomic	Nocardia (5)	6	799	372	9	787	3	0	0	0	98.72	0.49	0
GCA_015478265.1_ASM1547826v1_genomic	Nocardia (5)	6	799	372	10	786	3	0	0	0	98.19	0.36	0
GCA_015478285.1_ASM1547828v1_genomic	Nocardia (5)	6	799	372	2	778	18	1	0	0	99.78	3.03	0
GCA_015478325.1_ASM1547832v1_genomic	Nocardia (5)	6	799	372	9	747	40	3	0	0	98.8	7.45	4.08
GCA_015478335.1_ASM1547833v1_genomic	Nocardia (5)	6	799	372	2	754	40	3	0	0	99.8	5.98	2.04
GCA_015478355.1_ASM1547835v1_genomic	Nocardia (5)	6	799	372	1	789	9	0	0	0	99.87	1.77	11.11
GCA_015478375.1_ASM1547837v1_genomic	Nocardia (5)	6	799	372	5	780	12	2	0	0	99.61	2.44	5.56
GCA_015478395.1_ASM1547839v1_genomic	Nocardia (5)	6	799	372	1	593	201	3	1	0	99.87	22.51	4.63
GCA_015478425.1_ASM1547842v1_genomic	Nocardia (5)	6	799	372	3	785	10	1	0	0	99.64	2.04	0
GCA_015478435.1_ASM1547843v1_genomic	Nocardia (5)	6	799	372	5	789	5	0	0	0	99.18	0.9	0
GCA_015478465.1_ASM1547846v1_genomic	Nocardia (5)	6	799	372	14	777	8	0	0	0	98.54	1.49	12.5
GCA_015478475.1_ASM1547847v1_genomic	Nocardia (5)	6	799	372	1	787	11	0	0	0	99.87	1.64	0
GCA_015478485.1_ASM1547848v1_genomic	Nocardia (5)	6	799	372	1	789	8	1	0	0	99.87	1.97	0
GCA_015478525.1_ASM1547852v1_genomic	Nocardia (5)	6	799	372	1	788	9	1	0	0	99.87	2.04	0
GCA_015478545.1_ASM1547854v1_genomic	Nocardia (5)	6	799	372	1	790	7	1	0	0	99.87	1.7	0
GCA_015478555.1_ASM1547855v1_genomic	Nocardia (5)	6	799	372	1	787	10	1	0	0	99.87	1.66	0
GCA_015674855.1_ASM1567485v1_genomic	Nocardia (5)	6	799	372	7	770	21	1	0	0	98.86	3.18	4.17
GCA_016741815.1_ASM1674181v1_genomic	Nocardia (5)	6	799	372	14	761	19	5	0	0	97.6	3.67	0
GCA_017354515.1_ASM1735451v1_genomic	Nocardia (5)	6	799	372	70	709	20	0	0	0	90.08	3.13	70
GCA_017875645.1_ASM1787564v1_genomic	Nocardia (5)	6	799	372	8	764	24	3	0	0	98.83	4.79	0
GCA_018223685.1_ASM1822368v1_genomic	Nocardia (5)	6	799	372	14	759	23	3	0	0	97.11	5.36	3.12
GCA_018362975.1_ASM1836297v1_genomic	Nocardia (5)	6	799	372	28	747	22	2	0	0	96.06	4.14	3.57
GCA_018860155.1_ASM1886015v1_genomic	Nocardia (5)	6	799	372	10	754	31	3	1	0	98.36	6.48	4.35
GCA_019038435.1_ASM1903843v1_genomic	Nocardia (5)	6	799	372	10	759	26	4	0	0	98.51	5.32	0
GCA_019038455.1_ASM1903845v1_genomic	Nocardia (5)	6	799	372	20	750	26	3	0	0	98.65	4.44	0
GCA_019219615.1_ASM1921961v1_genomic	Nocardia (5)	6	799	372	4	770	22	3	0	0	99.63	5.18	12.9
GCA_019222765.1_ASM1922276v1_genomic	Nocardia (5)	6	799	372	7	750	39	3	0	0	99.3	6.87	2.08
GCA_019266065.1_ASM1926606v1_genomic	Nocardia (5)	6	799	372	6	764	27	2	0	0	99.33	4.3	3.03
GCA_019890715.1_ASM1989071v1_genomic	Nocardia (5)	6	799	372	8	755	25	6	5	0	98.65	8.48	4.11
GCA_019930625.1_ASM1993062v1_genomic	Nocardia (5)	6	799	372	6	775	18	0	0	0	98.97	3.32	0
GCA_020176955.2_ASM2017695v2_genomic	Nocardia (5)	6	799	372	11	767	17	3	1	0	97.95	4.27	0
GCA_020216065.1_ASM2021606v1_genomic	Nocardia (5)	6	799	372	10	770	16	3	0	0	98.32	2.73	4
GCA_020361265.1_ASM2036126v1_genomic	Nocardia (5)	6	799	372	4	756	34	4	1	0	99.45	6.61	1.92
GCA_020361275.1_ASM2036127v1_genomic	Nocardia (5)	6	799	372	4	756	34	4	1	0	99.45	6.61	1.92
GCA_020731305.1_ASM2073130v1_genomic	Nocardia (5)	6	799	372	6	767	24	2	0	0	99.42	4.09	13.33
GCA_020731565.1_ASM2073156v1_genomic	Nocardia (5)	6	799	372	7	769	20	3	0	0	98.78	3.85	10.34
GCA_020733635.1_ASM2073363v1_genomic	Nocardia (5)	6	799	372	4	786	9	0	0	0	99.63	1.7	0
GCA_020733705.1_ASM2073370v1_genomic	Nocardia (5)	6	799	372	13	752	32	2	0	0	97.89	5.68	5.26
GCA_020883195.1_ASM2088319v1_genomic	Nocardia (5)	6	799	372	1	786	8	3	1	0	99.87	3.14	0
GCA_021044705.1_ASM2104470v1_genomic	Nocardia (5)	6	799	372	11	756	29	3	0	0	98.34	4.57	0
GCA_021183565.1_ASM2118356v1_genomic	Nocardia (5)	6	799	372	18	757	20	4	0	0	97.44	4.02	0
GCA_021183585.1_ASM2118358v1_genomic	Nocardia (5)	6	799	372	5	769	25	0	0	0	99.42	4.02	8
GCA_021183605.1_ASM2118360v1_genomic	Nocardia (5)	6	799	372	5	773	19	2	0	0	99.18	3.42	8
GCA_021183625.1_ASM2118362v1_genomic	Nocardia (5)	6	799	372	8	781	10	0	0	0	98.38	1.94	0
GCA_021183645.1_ASM2118364v1_genomic	Nocardia (5)	6	799	372	5	771	23	0	0	0	99.42	3.25	13.04
GCA_023264715.1_ASM2326471v1_genomic	Nocardia (5)	6	799	372	104	670	24	1	0	0	88.67	3.81	14.81
GCA_023501985.1_ASM2350198v1_genomic	Nocardia (5)	6	799	372	4	735	59	1	0	0	99.51	5.71	66.13
GCA_023740735.1_ASM2374073v1_genomic	Nocardia (5)	6	799	372	10	763	24	2	0	0	98.15	3.97	3.33
GCA_023740755.1_ASM2374075v1_genomic	Nocardia (5)	6	799	372	10	763	24	2	0	0	98.15	3.97	3.33
GCA_024171985.1_ASM2417198v1_genomic	Nocardia (5)	6	799	372	3	780	16	0	0	0	99.72	3.11	0
GCA_024172025.1_ASM2417202v1_genomic	Nocardia (5)	6	799	372	3	777	19	0	0	0	99.72	3.3	0
GCA_024172045.1_ASM2417204v1_genomic	Nocardia (5)	6	799	372	5	775	18	1	0	0	99.59	3.92	0
GCA_024172145.1_ASM2417214v1_genomic	Nocardia (5)	6	799	372	3	780	16	0	0	0	99.72	3.34	0
GCA_024330065.1_ASM2433006v1_genomic	Nocardia (5)	6	799	372	29	741	29	0	0	0	94.86	4.04	0
GCA_025465275.1_ASM2546527v1_genomic	Nocardia (5)	6	799	372	25	718	52	3	1	0	96.16	9.09	17.91
GCA_026229585.1_ASM2622958v1_genomic	Nocardia (5)	6	799	372	8	224	530	37	0	0	98.78	70.4	1.25
GCA_026341645.1_ASM2634164v1_genomic	Nocardia (5)	6	799	372	11	763	24	1	0	0	98.08	4.14	0
GCA_027326485.1_ASM2732648v1_genomic	Nocardia (5)	6	799	372	20	747	29	3	0	0	98.02	4.95	2.63
GCA_027570255.1_ASM2757025v1_genomic	Nocardia (5)	6	799	372	1	791	7	0	0	0	99.87	1.23	0
GCA_027924275.1_ASM2792427v1_genomic	Nocardia (5)	6	799	372	4	790	5	0	0	0	99.63	0.63	0
GCA_027924345.1_ASM2792434v1_genomic	Nocardia (5)	6	799	372	4	777	18	0	0	0	99.51	3.11	0
GCA_027924405.1_ASM2792440v1_genomic	Nocardia (5)	6	799	372	5	780	14	0	0	0	99.47	2.28	0
GCA_027924465.1_ASM2792446v1_genomic	Nocardia (5)	6	799	372	3	782	14	0	0	0	99.72	1.65	42.86
GCA_028863315.1_ASM2886331v1_genomic	Nocardia (5)	6	799	372	3	769	26	1	0	0	99.69	3.82	3.45
GCA_029675105.1_ASM2967510v1_genomic	Nocardia (5)	6	799	372	6	771	21	1	0	0	98.92	3.67	0
GCA_900114685.1_IMG-taxon_2693429866_annotated_assembly_genomic	Nocardia (5)	6	799	372	5	770	24	0	0	0	99.42	3.75	4.17
GCA_900156775.1_IMG-taxon_2681813555_annotated_assembly_genomic	Nocardia (5)	6	799	372	1	784	14	0	0	0	99.87	1.83	0
GCA_900215415.1_IMG-taxon_2599185153_annotated_assembly_genomic	Nocardia (5)	6	799	372	5	779	15	0	0	0	99.58	3.07	0
GCA_900269665.1_PRJEB24498_genomic	Nocardia (5)	6	799	372	9	752	35	3	0	0	99.04	6.17	4.55
GCA_900454265.1_49642_B01_genomic	Nocardia (5)	6	799	372	7	751	38	3	0	0	99.02	7.25	2.13
GCA_900454305.1_54984_D01_genomic	Nocardia (5)	6	799	372	10	760	29	0	0	0	98.4	4.17	0
GCA_900454335.1_59024_C01_genomic	Nocardia (5)	6	799	372	17	759	22	1	0	0	97.73	3.44	8
GCA_900455745.1_53694_A01_genomic	Nocardia (5)	6	799	372	1	785	12	1	0	0	99.87	2.69	0
GCA_900637185.1_49867_H01_genomic	Nocardia (5)	6	799	372	5	769	25	0	0	0	99.42	4.02	8
GCA_900683605.2_54332_B01_genomic	Nocardia (5)	6	799	372	1	788	9	1	0	0	99.87	2.11	8.33
GCA_900683635.1_54424_D01_genomic	Nocardia (5)	6	799	372	5	782	12	0	0	0	99.61	2.03	8.33

## Sheet: Supplementary Table S5
Table S5. Ten MLST genes
Accession	Name	Function	Description
TIGR01137	cysta_beta	Amino acid biosynthesis	cystathionine beta-synthase
TIGR00508	bioA	Biosynthesis of cofactors, prosthetic groups, and carriers	adenosylmethionine-8-amino-7-oxononanoate transaminase
TIGR00187	ribE	Biosynthesis of cofactors, prosthetic groups, and carriers	riboflavin synthase, alpha subunit
TIGR00038	efp	Protein synthesis	translation elongation factor P
TIGR00313	cobQ	Biosynthesis of cofactors, prosthetic groups, and carriers	cobyric acid synthase CobQ
TIGR00564	trpE_most	Amino acid biosynthesis	anthranilate synthase component I
TIGR00154	ispE	Biosynthesis of cofactors, prosthetic groups, and carriers	4-(cytidine 5'-diphospho)-2-C-methyl-D-erythritol kinase
TIGR00560	pgsA	Fatty acid and phospholipid metabolism	CDP-diacylglycerol--glycerol-3-phosphate 3-phosphatidyltransferase
TIGR01473	cyoE_ctaB	Biosynthesis of cofactors, prosthetic groups, and carriers	protoheme IX farnesyltransferase
TIGR01951	nusB	Transcription	transcription antitermination factor NusB

## Sheet: Supplementary Table S6
Table S6. The presence and absence of genes in the ngn biosynthetic gene cluster
Accession ID	Name	Description	Amino acid length	Nocardia tsunamiensis IFM 10818		Nocardia sp. CS682		Nocardia arthritidis AUSMDU00012717		Nocardia transvalensis BJ06-0148		Nocardia otitidiscaviarum NEB252
				ID	Identity (%)	ID	Identity (%)	ID	Identity (%)	ID	Identity (%)	ID	Identity (%)
AXG22400.1	ORF6	hypothetical protein	60			GCA_004634405.1_00749	96.667	GCA_011801145.1_02552	74.576	GCA_015477765.1_06098	81.034	GCA_007362295.1_03339	76.786
AXG22401.1	ORF5	hypothetical protein	103	NtsuIFM10818_03197	57.692	GCA_004634405.1_00748	86.735	GCA_011801145.1_02553	61.616	GCA_015477765.1_06097	65.686	GCA_007362295.1_03338	58.416
AXG22402.1	ORF4	DNA polymerase III subunit alpha	1186	NtsuIFM10818_03199	92.496	GCA_004634405.1_00747	99.241	GCA_011801145.1_02554	93.676	GCA_015477765.1_06096	93.086	GCA_007362295.1_03337	92.327
AXG22403.1	ngnE	thioesterase	259	NtsuIFM10818_03200	81.081	GCA_004634405.1_00746	90.347	GCA_011801145.1_02555	82.879	GCA_015477765.1_06095	81.992	GCA_007362295.1_03336	81.226
AXG22404.1	ngnD	nuclear transport factor 2 family protein	152	NtsuIFM10818_03201	94.737	GCA_004634405.1_00745	98.026	GCA_011801145.1_02556	94.079	GCA_015477765.1_06094	94.079	GCA_007362295.1_03335	94.079
AXG22405.1	ngnC	type I polyketide synthase	3663	NtsuIFM10818_03202	80.55	GCA_004634405.1_00744	91.132	GCA_011801145.1_02557	78.795	GCA_015477765.1_06093	82.761	GCA_007362295.1_03334	82.266
AXG22406.1	ngnB	type I polyketide synthase	4762	NtsuIFM10818_03203	79.925	GCA_004634405.1_00743	89.96	GCA_011801145.1_02558	78.034	GCA_015477765.1_06092	81.587	GCA_007362295.1_03333	80.491
AXG22407.1	ngnA	type I polyketide synthase	5961	NtsuIFM10818_03204	81.563	GCA_004634405.1_00742	89.79	GCA_011801145.1_02559	80.577	GCA_015477765.1_06091	82.792	GCA_007362295.1_03332	81.521
AXG22408.1	ngnK	L-glyceraldehyde 3-phosphate reductase	348	NtsuIFM10818_03205	91.931	GCA_004634405.1_00741	96.254	GCA_011801145.1_02560	88.761	GCA_015477765.1_06090	91.643	GCA_007362295.1_03331	91.066
AXG22409.1	ngnP1	cytochrome P450	420	NtsuIFM10818_03206	90.238	GCA_004634405.1_00740	95.238	GCA_011801145.1_02561	90.909	GCA_015477765.1_06089	90.692	GCA_007362295.1_03329	89.674
AXG22410.1	ngnO2	pristinamycin IIA synthase subunit A	421	NtsuIFM10818_03207	93.062	GCA_004634405.1_00739	96.675	GCA_011801145.1_02562	88.836	GCA_015477765.1_06088	92.162	GCA_007362295.1_03328	91.449
AXG22411.1	ngnO1	LLM class flavin-dependent oxidoreductase	310	NtsuIFM10818_03208	78.899	GCA_004634405.1_00738	92.903	GCA_011801145.1_02563	74.924	GCA_015477765.1_06087	77.982	GCA_007362295.1_03327	77.37
AXG22412.1	ngnG	short-chain dehydrogenase	280	NtsuIFM10818_03209	86.538	GCA_004634405.1_00737	92.832	GCA_011801145.1_02564	87.823	GCA_015477765.1_06086	88.53	GCA_007362295.1_03326	87.143
AXG22413.1	ngnM	methyltransferase	278	NtsuIFM10818_03210	91.697	GCA_004634405.1_00736	98.201	GCA_011801145.1_02565	87.365	GCA_015477765.1_06085	90.253	GCA_007362295.1_03325	89.892
AXG22414.1	ngnF	ferredoxin	65	NtsuIFM10818_03210	79.688	GCA_004634405.1_00735	98.462	GCA_011801145.1_02566	76.562	GCA_015477765.1_06084	79.688	GCA_007362295.1_03324	79.688
AXG22415.1	ngnP2	Cytochrome P450	405	NtsuIFM10818_03211	91.538	GCA_004634405.1_00734	96.543	GCA_011801145.1_02567	86.914	GCA_015477765.1_06083	90.617	GCA_007362295.1_03323	89.136
AXG22416.1	ngnO3	Phytanoyl-CoA dioxygenase	265	NtsuIFM10818_03212	93.585	GCA_004634405.1_00733	98.113	GCA_011801145.1_02568	89.147	GCA_015477765.1_06082	89.773	GCA_007362295.1_03322	87.121
AXG22417.1	ngnI	retinol dehydrogenase	308	NtsuIFM10818_03213	81.169	GCA_004634405.1_00732	90.584	GCA_011801145.1_02569	82.143	GCA_015477765.1_06081	85.39	GCA_007362295.1_03321	80.195
AXG22418.1	ngnJ	LysR family transcriptional regulator	315	NtsuIFM10818_03196	74.359	GCA_004634405.1_00731	95.238			GCA_015477765.1_06080	85.714	GCA_007362295.1_03320	84.713
AXG22419.1	ngnN5	proline carrier protein	91	NtsuIFM10818_03195	67.5	GCA_004634405.1_00729	90.11	GCA_011801145.1_02570	80.22	GCA_015477765.1_06079	79.121	GCA_007362295.1_03319	71.429
AXG22420.1	ngnN4	proline adenyltransferase	520	NtsuIFM10818_03194	71.281	GCA_004634405.1_00728	90.756	GCA_011801145.1_02571	79.76	GCA_015477765.1_06078	80.561	GCA_007362295.1_03318	76.483
AXG22421.1	ngnN3	prolyl carrier protein dehydrogenase	375	NtsuIFM10818_03193	75.733	GCA_004634405.1_00727	93.067	GCA_011801145.1_02572	85.067	GCA_015477765.1_06077	84.8	GCA_007362295.1_03317	83.2
AXG22422.1	ngnN2	keto-acyl ACP-synthase	325	NtsuIFM10818_03192	72.727	GCA_004634405.1_00726	91.385	GCA_011801145.1_02573	81.734	GCA_015477765.1_06076	85.342	GCA_007362295.1_03316	80.495
AXG22423.1	ORF3	peptidase M14	478			GCA_004634405.1_00725	95.188
AXG22424.1	ORF2	GGDEF domain-containing protein	362			GCA_004634405.1_00724	83.425
AXG22425.1	ORF1	acetyl-CoA carboxylase biotin carboxyl carrier protein subunit	179			GCA_004634405.1_00723	90.608

## Sheet: Supplementary Table S7
Table S7. Nocardia strains used for a pan-BGC analysis
GenBank ID	Species	Strain	# of BGCs
BAAHJH010000001– BAAHJH010000005	Nocardia tsunamiensis	IFM10818	32
GCA_015478245.1	Nocardia abscessus	BJ06-0112	29
GCA_020731305.1	Nocardia abscessus	FDAARGOS_1596	35
GCA_020731565.1	Nocardia africana	FDAARGOS_1597	29
GCA_004339125.1	Nocardia alba	DSM44684	30
GCA_018860155.1	Nocardia albiluteola	NEAU-G5	40
GCA_024171985.1	Nocardia amikacinitolerans	DSM45536	30
GCA_024172025.1	Nocardia amikacinitolerans	DSM45535	28
GCA_024172145.1	Nocardia amikacinitolerans	DSM45538	30
GCA_900215415.1	Nocardia amikacinitolerans	DSM45537	30
GCA_011801145.1	Nocardia arthritidis	AUSMDU00012717	50
GCA_019930625.1	Nocardia asteroides	FDAARGOS_1485	35
GCA_021183585.1	Nocardia asteroides	FDAARGOS_1622	27
GCA_021183605.1	Nocardia asteroides	FDAARGOS_1621	28
GCA_021183625.1	Nocardia asteroides	FDAARGOS_1620	33
GCA_900637185.1	Nocardia asteroides	NCTC11293	27
GCA_009708175.1	Nocardia aurantiaca	CT2-14	28
GCA_015477385.1	Nocardia beijingensis	N-16	35
GCA_006716565.1	Nocardia bhagyanarayanae	DSM103495	31
GCA_015674855.1	Nocardia bovistercoris	NEAU-351	37
GCA_000250675.3	Nocardia brasiliensis	ATCC700358HUJEG-1	51
GCA_002209125.2	Nocardia brasiliensis	FDAARGOS_352	44
GCA_011801125.1	Nocardia brasiliensis	AUSMDU00024985	33
GCA_015476985.1	Nocardia brasiliensis	N-45	44
GCA_015478325.1	Nocardia brasiliensis	BJ06-0105	40
GCA_900454265.1	Nocardia brasiliensis	NCTC11294	45
GCA_009858255.1	Nocardia caishijiensis	DSM44831	27
GCA_014646135.1	Nocardia camponoti	CGMCC4.7278	19
GCA_012396065.1	Nocardia cerradoensis	IFM10366	30
GCA_001612805.1	Nocardia coubleae	NBRC108252	29
GCA_012395945.1	Nocardia coubleae	DSM44960	29
GCA_001613405.1	Nocardia crassostreae	NBRC100342	37
GCA_000284035.1	Nocardia cyriacigeorgica	GUH-2	20
GCA_002949635.1	Nocardia cyriacigeorgica	MDA3349	22
GCA_005863245.1	Nocardia cyriacigeorgica	EML446	20
GCA_015477705.1	Nocardia cyriacigeorgica	BJ06-0147	23
GCA_015477725.1	Nocardia cyriacigeorgica	BJ06-0149	22
GCA_015477865.1	Nocardia cyriacigeorgica	BJ06-0142	24
GCA_015477945.1	Nocardia cyriacigeorgica	BJ06-0134	24
GCA_015477995.1	Nocardia cyriacigeorgica	BJ06-0133	24
GCA_015478055.1	Nocardia cyriacigeorgica	BJ06-0130	24
GCA_015478075.1	Nocardia cyriacigeorgica	BJ06-0127	24
GCA_015478255.1	Nocardia cyriacigeorgica	BJ06-0109	21
GCA_015478435.1	Nocardia cyriacigeorgica	BJ06-0062	24
GCA_015478465.1	Nocardia cyriacigeorgica	BJ06-0071	21
GCA_027924275.1	Nocardia cyriacigeorgica	FMUAM8	20
GCA_027924465.1	Nocardia cyriacigeorgica	FMUBM48	20
GCA_900683635.1	Nocardia cyriacigeorgica	3012STDY6756504	22
GCA_001989395.1	Nocardia donostiensis	X1655	26
GCA_002081795.1	Nocardia donostiensis	W9944	23
GCA_015478225.1	Nocardia elegans	BJ06-0114	27
GCA_000009805.1	Nocardia farcinica	IFM10152	20
GCA_001182745.2	Nocardia farcinica	NCTC11134	23
GCA_003367415.1	Nocardia farcinica	W6977	23
GCA_014518325.1	Nocardia farcinica	JNQH326	23
GCA_015477525.1	Nocardia farcinica	N-7	22
GCA_015477685.1	Nocardia farcinica	BJ06-0151	24
GCA_015477875.1	Nocardia farcinica	BJ06-0139	22
GCA_015477925.1	Nocardia farcinica	BJ06-0136	25
GCA_015478355.1	Nocardia farcinica	BJ06-0096	24
GCA_015478395.1	Nocardia farcinica	BJ06-0099	25
GCA_020883195.1	Nocardia farcinica	SZ1509	22
GCA_900156775.1	Nocardia farcinica	DSM43257	26
GCA_900455745.1	Nocardia farcinica	NCTC630	22
GCA_900683605.2	Nocardia farcinica	3012STDY6733949	22
GCA_015477805.1	Nocardia flavorosea	BJ06-0141	19
GCA_002846365.1	Nocardia fluminea	DSM44489	31
GCA_012396055.1	Nocardia gamkensis	DSM44956	30
GCA_021183645.1	Nocardia gipuzkoensis	FDAARGOS_1619	30
GCA_008125105.1	Nocardia globerula	DSM44596	21
GCA_012843125.1	Nocardia globerula	W9364	21
GCA_017875645.1	Nocardia goodfellowii	DSM45516	31
GCA_001612885.1	Nocardia harenae	NBRC108248	26
GCA_015477835.1	Nocardia higoensis	BJ06-0143	28
GCA_021044705.1	Nocardia huaxiensis	BCHNH01	32
GCA_004362495.1	Nocardia ignorata	DSM44496	28
GCA_001612945.1	Nocardia inohanensis	NBRC100128	43
GCA_019222765.1	Nocardia iowensis	NRRL5646	46
GCA_001886715.1	Nocardia mangyaensis	Y48	26
GCA_003350525.1	Nocardia mexicana	DSM44952	39
GCA_001613505.1	Nocardia mikamii	NBRC108933	33
GCA_003182135.1	Nocardia neocaledoniensis	DSM44717	29
GCA_000523235.1	Nocardia nova	SH22a	34
GCA_019219615.1	Nocardia nova	LGO-A14	35
GCA_007362295.1	Nocardia otitidiscaviarum	NEB252	27
GCA_015477295.1	Nocardia otitidiscaviarum	N-22	27
GCA_015478205.1	Nocardia otitidiscaviarum	BJ06-0120	28
GCA_900454305.1	Nocardia otitidiscaviarum	NCTC1934	27
GCA_003350585.1	Nocardia pseudobrasiliensis	DSM44290	57
GCA_023740755.1	Nocardia pulmonis	CDC141	38
GCA_015478145.1	Nocardia puris	BJ06-0122	29
GCA_014646295.1	Nocardia rhizosphaerihabitans	CGMCC4.7329	27
GCA_020216065.1	Nocardia rosealba	NEAU-G4	28
GCA_001865855.1	Nocardia seriolae	EM150506	31
GCA_001885535.1	Nocardia seriolae	CK-14008	31
GCA_002356035.1	Nocardia seriolae	UTF1	30
GCA_014117305.1	Nocardia seriolae	MH196537	30
GCA_015209825.1	Nocardia seriolae	NK201610020	30
GCA_018223685.1	Nocardia seriolae	TL20	31
GCA_000381925.1	Nocardia sp.	BMG111209	31
GCA_000383535.1	Nocardia sp.	348MFTsu5.1	17
GCA_000526215.1	Nocardia sp.	BMG51109	46
GCA_001427185.1	Nocardia sp.	Root136	29
GCA_002554515.1	Nocardia sp.	FDAARGOS_372	22
GCA_004634405.1	Nocardia sp.	CS682	46
GCA_015355705.1	Nocardia sp.	XZ_19_231	29
GCA_015355755.1	Nocardia sp.	XZ_19_385	31
GCA_020176955.2	Nocardia sp.	alder85J	38
GCA_020733635.1	Nocardia sp.	DSM111726	27
GCA_020733705.1	Nocardia sp.	DSM111727	25
GCA_026341645.1	Nocardia sp.	NBC_00802	28
GCA_027924345.1	Nocardia sp.	Y13_IFM12275	33
GCA_027924405.1	Nocardia sp.	ON39_IFM12276	33
GCA_029675105.1	Nocardia sp.	AG03	28
GCA_012395985.1	Nocardia speluncae	DSM45078	23
GCA_900269665.1	Nocardia suismassiliense	S-137	50
GCA_003202065.1	Nocardia tenerifensis	DSM44704	46
GCA_018362975.1	Nocardia tengchongensis	CFHS0057	30
GCA_001625105.1	Nocardia terpenica	IFM0406	44
GCA_002568625.1	Nocardia terpenica	NC_YFY_NT001	45
GCA_011801165.1	Nocardia terpenica	AUSMDU00012715	52
GCA_013186535.1	Nocardia terpenica	IFM0706	44
GCA_009760405.1	Nocardia terrae	ET3-3	32
GCA_014203315.1	Nocardia transvalensis	DSM43582	32
GCA_015477765.1	Nocardia transvalensis	BJ06-0148	34
GCA_013004475.1	Nocardia uniformis	JCM3224	33
GCA_012396005.1	Nocardia vermiculata	JCM12354	26
GCA_014466955.1	Nocardia wallacei	FMUON74	31
GCA_021183565.1	Nocardia yamanashiensis	FDAARGOS_1623	40
GCA_003626895.1	Nocardia yunnanensis	CFHS0054	27
GCA_026229585.1	Nocardia zapadnayensis	Mex267	31

## Sheet: Supplementary Table S8
Table S8. Predicted biosynthetic gene clusters in 131 Nocardia strains
BGC	Accession ID	Description	Product Prediction	BiG-SCAPE class	Organism	Taxonomy
AP006618.1.region001	AP006618.1	Nocardia farcinica strain IFM10152	T1PKS	PKSI	Nocardia farcinica IFM10152
AP006618.1.region002	AP006618.1	Nocardia farcinica strain IFM10152	NAPAA	NRPS	Nocardia farcinica IFM10152
AP006618.1.region003	AP006618.1	Nocardia farcinica strain IFM10152	terpene.NRPS.NRP-metallophore	Others	Nocardia farcinica IFM10152
AP006618.1.region004	AP006618.1	Nocardia farcinica strain IFM10152	NRPS	NRPS	Nocardia farcinica IFM10152
AP006618.1.region005	AP006618.1	Nocardia farcinica strain IFM10152	terpene	Terpene	Nocardia farcinica IFM10152
AP006618.1.region006	AP006618.1	Nocardia farcinica strain IFM10152	arylpolyene	Others	Nocardia farcinica IFM10152
AP006618.1.region007	AP006618.1	Nocardia farcinica strain IFM10152	NRPS-like	NRPS	Nocardia farcinica IFM10152
AP006618.1.region008	AP006618.1	Nocardia farcinica strain IFM10152	T3PKS.redox-cofactor.terpene-precursor	Others	Nocardia farcinica IFM10152
AP006618.1.region009	AP006618.1	Nocardia farcinica strain IFM10152	ectoine	Others	Nocardia farcinica IFM10152
AP006618.1.region010	AP006618.1	Nocardia farcinica strain IFM10152	NRPS	NRPS	Nocardia farcinica IFM10152
AP006618.1.region011	AP006618.1	Nocardia farcinica strain IFM10152	T1PKS	PKSI	Nocardia farcinica IFM10152
AP006618.1.region012	AP006618.1	Nocardia farcinica strain IFM10152	NRPS	NRPS	Nocardia farcinica IFM10152
AP006618.1.region013	AP006618.1	Nocardia farcinica strain IFM10152	ranthipeptide	RiPPs	Nocardia farcinica IFM10152
AP006618.1.region014	AP006618.1	Nocardia farcinica strain IFM10152	terpene	Terpene	Nocardia farcinica IFM10152
AP006618.1.region015	AP006618.1	Nocardia farcinica strain IFM10152	T1PKS	PKSI	Nocardia farcinica IFM10152
AP006618.1.region016	AP006618.1	Nocardia farcinica strain IFM10152	terpene	Terpene	Nocardia farcinica IFM10152
AP006618.1.region017	AP006618.1	Nocardia farcinica strain IFM10152	aminopolycarboxylic-acid	Others	Nocardia farcinica IFM10152
AP006618.1.region018	AP006618.1	Nocardia farcinica strain IFM10152	T3PKS	PKSother	Nocardia farcinica IFM10152
AP006618.1.region019	AP006618.1	Nocardia farcinica strain IFM10152	furan	Others	Nocardia farcinica IFM10152
AP006618.1.region020	AP006618.1	Nocardia farcinica strain IFM10152	RiPP-like.NRPS	Others	Nocardia farcinica IFM10152
AP017900.1.region001	AP017900.1	Nocardia seriolae strain UTF1	T1PKS	PKSI	Nocardia seriolae UTF1
AP017900.1.region002	AP017900.1	Nocardia seriolae strain UTF1	NRPS.NRP-metallophore	Others	Nocardia seriolae UTF1
AP017900.1.region003	AP017900.1	Nocardia seriolae strain UTF1	terpene.NRPS.NRP-metallophore	Others	Nocardia seriolae UTF1
AP017900.1.region004	AP017900.1	Nocardia seriolae strain UTF1	T1PKS	PKSI	Nocardia seriolae UTF1
AP017900.1.region005	AP017900.1	Nocardia seriolae strain UTF1	terpene-precursor	Others	Nocardia seriolae UTF1
AP017900.1.region006	AP017900.1	Nocardia seriolae strain UTF1	NRPS.indole	Others	Nocardia seriolae UTF1
AP017900.1.region007	AP017900.1	Nocardia seriolae strain UTF1	ranthipeptide	RiPPs	Nocardia seriolae UTF1
AP017900.1.region008	AP017900.1	Nocardia seriolae strain UTF1	NRPS	NRPS	Nocardia seriolae UTF1
AP017900.1.region009	AP017900.1	Nocardia seriolae strain UTF1	terpene	Terpene	Nocardia seriolae UTF1
AP017900.1.region010	AP017900.1	Nocardia seriolae strain UTF1	T3PKS.arylpolyene	Others	Nocardia seriolae UTF1
AP017900.1.region011	AP017900.1	Nocardia seriolae strain UTF1	terpene	Terpene	Nocardia seriolae UTF1
AP017900.1.region012	AP017900.1	Nocardia seriolae strain UTF1	NRPS-like.terpene-precursor	Others	Nocardia seriolae UTF1
AP017900.1.region013	AP017900.1	Nocardia seriolae strain UTF1	hglE-KS	PKSother	Nocardia seriolae UTF1
AP017900.1.region014	AP017900.1	Nocardia seriolae strain UTF1	butyrolactone	Others	Nocardia seriolae UTF1
AP017900.1.region015	AP017900.1	Nocardia seriolae strain UTF1	NRPS	NRPS	Nocardia seriolae UTF1
AP017900.1.region016	AP017900.1	Nocardia seriolae strain UTF1	terpene	Terpene	Nocardia seriolae UTF1
AP017900.1.region017	AP017900.1	Nocardia seriolae strain UTF1	NRPS	NRPS	Nocardia seriolae UTF1
AP017900.1.region018	AP017900.1	Nocardia seriolae strain UTF1	NAPAA.terpene	Others	Nocardia seriolae UTF1
AP017900.1.region019	AP017900.1	Nocardia seriolae strain UTF1	NRPS	NRPS	Nocardia seriolae UTF1
AP017900.1.region020	AP017900.1	Nocardia seriolae strain UTF1	terpene	Terpene	Nocardia seriolae UTF1
AP017900.1.region021	AP017900.1	Nocardia seriolae strain UTF1	ectoine	Others	Nocardia seriolae UTF1
AP017900.1.region022	AP017900.1	Nocardia seriolae strain UTF1	amglyccycl.PKS-like	Others	Nocardia seriolae UTF1
AP017900.1.region023	AP017900.1	Nocardia seriolae strain UTF1	NRPS	NRPS	Nocardia seriolae UTF1
AP017900.1.region024	AP017900.1	Nocardia seriolae strain UTF1	terpene	Terpene	Nocardia seriolae UTF1
AP017900.1.region025	AP017900.1	Nocardia seriolae strain UTF1	hglE-KS	PKSother	Nocardia seriolae UTF1
AP017900.1.region026	AP017900.1	Nocardia seriolae strain UTF1	NRPS	NRPS	Nocardia seriolae UTF1
AP017900.1.region027	AP017900.1	Nocardia seriolae strain UTF1	aminopolycarboxylic-acid	Others	Nocardia seriolae UTF1
AP017900.1.region028	AP017900.1	Nocardia seriolae strain UTF1	aminopolycarboxylic-acid	Others	Nocardia seriolae UTF1
AP017900.1.region029	AP017900.1	Nocardia seriolae strain UTF1	RiPP-like.NRPS	Others	Nocardia seriolae UTF1
AP017900.1.region030	AP017900.1	Nocardia seriolae strain UTF1	RiPP-like	RiPPs	Nocardia seriolae UTF1
AP023396.1.region001	AP023396.1	Nocardia wallacei strain FMUON74	T1PKS	PKSI	Nocardia wallacei FMUON74
AP023396.1.region002	AP023396.1	Nocardia wallacei strain FMUON74	terpene	Terpene	Nocardia wallacei FMUON74
AP023396.1.region003	AP023396.1	Nocardia wallacei strain FMUON74	terpene.NRPS.NRP-metallophore	Others	Nocardia wallacei FMUON74
AP023396.1.region004	AP023396.1	Nocardia wallacei strain FMUON74	aminopolycarboxylic-acid	Others	Nocardia wallacei FMUON74
AP023396.1.region005	AP023396.1	Nocardia wallacei strain FMUON74	terpene	Terpene	Nocardia wallacei FMUON74
AP023396.1.region006	AP023396.1	Nocardia wallacei strain FMUON74	ectoine	Others	Nocardia wallacei FMUON74
AP023396.1.region007	AP023396.1	Nocardia wallacei strain FMUON74	NRPS.lassopeptide.NRP-metallophore	Others	Nocardia wallacei FMUON74
AP023396.1.region008	AP023396.1	Nocardia wallacei strain FMUON74	T3PKS	PKSother	Nocardia wallacei FMUON74
AP023396.1.region009	AP023396.1	Nocardia wallacei strain FMUON74	NAPAA.NRPS.T1PKS.redox-cofactor	Others	Nocardia wallacei FMUON74
AP023396.1.region010	AP023396.1	Nocardia wallacei strain FMUON74	NRPS	NRPS	Nocardia wallacei FMUON74
AP023396.1.region011	AP023396.1	Nocardia wallacei strain FMUON74	T1PKS	PKSI	Nocardia wallacei FMUON74
AP023396.1.region012	AP023396.1	Nocardia wallacei strain FMUON74	terpene.NRPS.NRPS-like	Others	Nocardia wallacei FMUON74
AP023396.1.region013	AP023396.1	Nocardia wallacei strain FMUON74	T1PKS.NRPS.arylpolyene	Others	Nocardia wallacei FMUON74
AP023396.1.region014	AP023396.1	Nocardia wallacei strain FMUON74	terpene	Terpene	Nocardia wallacei FMUON74
AP023396.1.region015	AP023396.1	Nocardia wallacei strain FMUON74	terpene	Terpene	Nocardia wallacei FMUON74
AP023396.1.region016	AP023396.1	Nocardia wallacei strain FMUON74	terpene	Terpene	Nocardia wallacei FMUON74
AP023396.1.region017	AP023396.1	Nocardia wallacei strain FMUON74	terpene	Terpene	Nocardia wallacei FMUON74
AP023396.1.region018	AP023396.1	Nocardia wallacei strain FMUON74	NRPS	NRPS	Nocardia wallacei FMUON74
AP023396.1.region019	AP023396.1	Nocardia wallacei strain FMUON74	NRPS	NRPS	Nocardia wallacei FMUON74
AP023396.1.region020	AP023396.1	Nocardia wallacei strain FMUON74	T1PKS	PKSI	Nocardia wallacei FMUON74
AP023396.1.region021	AP023396.1	Nocardia wallacei strain FMUON74	T1PKS.NRPS-like	PKS-NRP_Hybrids	Nocardia wallacei FMUON74
AP023396.1.region022	AP023396.1	Nocardia wallacei strain FMUON74	terpene	Terpene	Nocardia wallacei FMUON74
AP023396.1.region023	AP023396.1	Nocardia wallacei strain FMUON74	arylpolyene	Others	Nocardia wallacei FMUON74
AP023396.1.region024	AP023396.1	Nocardia wallacei strain FMUON74	terpene	Terpene	Nocardia wallacei FMUON74
AP023396.1.region025	AP023396.1	Nocardia wallacei strain FMUON74	NRPS-like	NRPS	Nocardia wallacei FMUON74
AP023396.1.region026	AP023396.1	Nocardia wallacei strain FMUON74	butyrolactone	Others	Nocardia wallacei FMUON74
AP023396.1.region027	AP023396.1	Nocardia wallacei strain FMUON74	T1PKS	PKSI	Nocardia wallacei FMUON74
AP023396.1.region028	AP023396.1	Nocardia wallacei strain FMUON74	NRPS	NRPS	Nocardia wallacei FMUON74
AP023396.1.region029	AP023396.1	Nocardia wallacei strain FMUON74	thioamitides	RiPPs	Nocardia wallacei FMUON74
AP023396.1.region030	AP023396.1	Nocardia wallacei strain FMUON74	RiPP-like.NRPS	Others	Nocardia wallacei FMUON74
AP023396.1.region031	AP023396.1	Nocardia wallacei strain FMUON74	NRPS	NRPS	Nocardia wallacei FMUON74
AP026975.1.region001	AP026975.1	Nocardia cyriacigeorgica strain FMUAM8	T1PKS	PKSI	Nocardia cyriacigeorgica FMUAM8
AP026975.1.region002	AP026975.1	Nocardia cyriacigeorgica strain FMUAM8	NAPAA	NRPS	Nocardia cyriacigeorgica FMUAM8
AP026975.1.region003	AP026975.1	Nocardia cyriacigeorgica strain FMUAM8	terpene.NRPS.NRP-metallophore	Others	Nocardia cyriacigeorgica FMUAM8
AP026975.1.region004	AP026975.1	Nocardia cyriacigeorgica strain FMUAM8	butyrolactone	Others	Nocardia cyriacigeorgica FMUAM8
AP026975.1.region005	AP026975.1	Nocardia cyriacigeorgica strain FMUAM8	terpene	Terpene	Nocardia cyriacigeorgica FMUAM8
AP026975.1.region006	AP026975.1	Nocardia cyriacigeorgica strain FMUAM8	T1PKS	PKSI	Nocardia cyriacigeorgica FMUAM8
AP026975.1.region007	AP026975.1	Nocardia cyriacigeorgica strain FMUAM8	arylpolyene	Others	Nocardia cyriacigeorgica FMUAM8
AP026975.1.region008	AP026975.1	Nocardia cyriacigeorgica strain FMUAM8	terpene	Terpene	Nocardia cyriacigeorgica FMUAM8
AP026975.1.region009	AP026975.1	Nocardia cyriacigeorgica strain FMUAM8	T1PKS	PKSI	Nocardia cyriacigeorgica FMUAM8
AP026975.1.region010	AP026975.1	Nocardia cyriacigeorgica strain FMUAM8	NRPS.NRP-metallophore	Others	Nocardia cyriacigeorgica FMUAM8
AP026975.1.region011	AP026975.1	Nocardia cyriacigeorgica strain FMUAM8	NRPS-like	NRPS	Nocardia cyriacigeorgica FMUAM8
AP026975.1.region012	AP026975.1	Nocardia cyriacigeorgica strain FMUAM8	T1PKS	PKSI	Nocardia cyriacigeorgica FMUAM8
AP026975.1.region013	AP026975.1	Nocardia cyriacigeorgica strain FMUAM8	ectoine	Others	Nocardia cyriacigeorgica FMUAM8
AP026975.1.region014	AP026975.1	Nocardia cyriacigeorgica strain FMUAM8	NRPS	NRPS	Nocardia cyriacigeorgica FMUAM8
AP026975.1.region015	AP026975.1	Nocardia cyriacigeorgica strain FMUAM8	NRPS	NRPS	Nocardia cyriacigeorgica FMUAM8
AP026975.1.region016	AP026975.1	Nocardia cyriacigeorgica strain FMUAM8	aminopolycarboxylic-acid	Others	Nocardia cyriacigeorgica FMUAM8
AP026975.1.region017	AP026975.1	Nocardia cyriacigeorgica strain FMUAM8	RiPP-like.NRPS	Others	Nocardia cyriacigeorgica FMUAM8
AP026975.1.region018	AP026975.1	Nocardia cyriacigeorgica strain FMUAM8	NRPS.ranthipeptide	Others	Nocardia cyriacigeorgica FMUAM8
AP026975.1.region019	AP026975.1	Nocardia cyriacigeorgica strain FMUAM8	RiPP-like	RiPPs	Nocardia cyriacigeorgica FMUAM8
AP026975.1.region020	AP026975.1	Nocardia cyriacigeorgica strain FMUAM8	T1PKS	PKSI	Nocardia cyriacigeorgica FMUAM8
AP026976.1.region001	AP026976.1	Nocardia sp. strain Y13_IFM12275	terpene	Terpene	Nocardia sp. Y13_IFM12275
AP026976.1.region002	AP026976.1	Nocardia sp. strain Y13_IFM12275	T1PKS	PKSI	Nocardia sp. Y13_IFM12275
AP026976.1.region003	AP026976.1	Nocardia sp. strain Y13_IFM12275	NRPS-like	NRPS	Nocardia sp. Y13_IFM12275
AP026976.1.region004	AP026976.1	Nocardia sp. strain Y13_IFM12275	NRPS	NRPS	Nocardia sp. Y13_IFM12275
AP026976.1.region005	AP026976.1	Nocardia sp. strain Y13_IFM12275	butyrolactone	Others	Nocardia sp. Y13_IFM12275
AP026976.1.region006	AP026976.1	Nocardia sp. strain Y13_IFM12275	terpene	Terpene	Nocardia sp. Y13_IFM12275
AP026976.1.region007	AP026976.1	Nocardia sp. strain Y13_IFM12275	ectoine	Others	Nocardia sp. Y13_IFM12275
AP026976.1.region008	AP026976.1	Nocardia sp. strain Y13_IFM12275	RiPP-like.NRPS	Others	Nocardia sp. Y13_IFM12275
AP026976.1.region009	AP026976.1	Nocardia sp. strain Y13_IFM12275	terpene.NRPS.betalactone	Others	Nocardia sp. Y13_IFM12275
AP026976.1.region010	AP026976.1	Nocardia sp. strain Y13_IFM12275	transAT-PKS.oligosaccharide.T1PKS	Others	Nocardia sp. Y13_IFM12275
AP026976.1.region011	AP026976.1	Nocardia sp. strain Y13_IFM12275	T1PKS.furan	Others	Nocardia sp. Y13_IFM12275
AP026976.1.region012	AP026976.1	Nocardia sp. strain Y13_IFM12275	T1PKS	PKSI	Nocardia sp. Y13_IFM12275
AP026976.1.region013	AP026976.1	Nocardia sp. strain Y13_IFM12275	azole-containing-RiPP	Others	Nocardia sp. Y13_IFM12275
AP026976.1.region014	AP026976.1	Nocardia sp. strain Y13_IFM12275	T1PKS	PKSI	Nocardia sp. Y13_IFM12275
AP026976.1.region015	AP026976.1	Nocardia sp. strain Y13_IFM12275	terpene.NRPS	Others	Nocardia sp. Y13_IFM12275
AP026976.1.region016	AP026976.1	Nocardia sp. strain Y13_IFM12275	terpene	Terpene	Nocardia sp. Y13_IFM12275
AP026976.1.region017	AP026976.1	Nocardia sp. strain Y13_IFM12275	NAPAA	NRPS	Nocardia sp. Y13_IFM12275
AP026976.1.region018	AP026976.1	Nocardia sp. strain Y13_IFM12275	T1PKS	PKSI	Nocardia sp. Y13_IFM12275
AP026976.1.region019	AP026976.1	Nocardia sp. strain Y13_IFM12275	ectoine	Others	Nocardia sp. Y13_IFM12275
AP026976.1.region020	AP026976.1	Nocardia sp. strain Y13_IFM12275	T1PKS	PKSI	Nocardia sp. Y13_IFM12275
AP026976.1.region021	AP026976.1	Nocardia sp. strain Y13_IFM12275	terpene.NRPS	Others	Nocardia sp. Y13_IFM12275
AP026976.1.region022	AP026976.1	Nocardia sp. strain Y13_IFM12275	NRPS.NRP-metallophore	Others	Nocardia sp. Y13_IFM12275
AP026976.1.region023	AP026976.1	Nocardia sp. strain Y13_IFM12275	lanthipeptide-class-i	RiPPs	Nocardia sp. Y13_IFM12275
AP026976.1.region024	AP026976.1	Nocardia sp. strain Y13_IFM12275	NRPS	NRPS	Nocardia sp. Y13_IFM12275
AP026976.1.region025	AP026976.1	Nocardia sp. strain Y13_IFM12275	thioamitides	RiPPs	Nocardia sp. Y13_IFM12275
AP026976.1.region026	AP026976.1	Nocardia sp. strain Y13_IFM12275	terpene	Terpene	Nocardia sp. Y13_IFM12275
AP026976.1.region027	AP026976.1	Nocardia sp. strain Y13_IFM12275	arylpolyene	Others	Nocardia sp. Y13_IFM12275
AP026976.1.region028	AP026976.1	Nocardia sp. strain Y13_IFM12275	NRPS.ranthipeptide	Others	Nocardia sp. Y13_IFM12275
AP026976.1.region029	AP026976.1	Nocardia sp. strain Y13_IFM12275	RiPP-like	RiPPs	Nocardia sp. Y13_IFM12275
AP026976.1.region030	AP026976.1	Nocardia sp. strain Y13_IFM12275	NRPS.aminopolycarboxylic-acid	Others	Nocardia sp. Y13_IFM12275
AP026976.1.region031	AP026976.1	Nocardia sp. strain Y13_IFM12275	T2PKS	PKSother	Nocardia sp. Y13_IFM12275
AP026976.1.region032	AP026976.1	Nocardia sp. strain Y13_IFM12275	T1PKS.NRPS	PKS-NRP_Hybrids	Nocardia sp. Y13_IFM12275
AP026976.1.region033	AP026976.1	Nocardia sp. strain Y13_IFM12275	terpene	Terpene	Nocardia sp. Y13_IFM12275
AP026978.1.region001	AP026978.1	Nocardia sp. strain ON39_IFM12276	NAPAA	NRPS	Nocardia sp. ON39_IFM12276
AP026978.1.region002	AP026978.1	Nocardia sp. strain ON39_IFM12276	NRPS.ranthipeptide	Others	Nocardia sp. ON39_IFM12276
AP026978.1.region003	AP026978.1	Nocardia sp. strain ON39_IFM12276	RiPP-like	RiPPs	Nocardia sp. ON39_IFM12276
AP026978.1.region004	AP026978.1	Nocardia sp. strain ON39_IFM12276	NRPS.aminopolycarboxylic-acid	Others	Nocardia sp. ON39_IFM12276
AP026978.1.region005	AP026978.1	Nocardia sp. strain ON39_IFM12276	T2PKS	PKSother	Nocardia sp. ON39_IFM12276
AP026978.1.region006	AP026978.1	Nocardia sp. strain ON39_IFM12276	T1PKS.NRPS	PKS-NRP_Hybrids	Nocardia sp. ON39_IFM12276
AP026978.1.region007	AP026978.1	Nocardia sp. strain ON39_IFM12276	terpene	Terpene	Nocardia sp. ON39_IFM12276
AP026978.1.region008	AP026978.1	Nocardia sp. strain ON39_IFM12276	terpene	Terpene	Nocardia sp. ON39_IFM12276
AP026978.1.region009	AP026978.1	Nocardia sp. strain ON39_IFM12276	T1PKS	PKSI	Nocardia sp. ON39_IFM12276
AP026978.1.region010	AP026978.1	Nocardia sp. strain ON39_IFM12276	NRPS-like	NRPS	Nocardia sp. ON39_IFM12276
AP026978.1.region011	AP026978.1	Nocardia sp. strain ON39_IFM12276	NRPS	NRPS	Nocardia sp. ON39_IFM12276
AP026978.1.region012	AP026978.1	Nocardia sp. strain ON39_IFM12276	butyrolactone	Others	Nocardia sp. ON39_IFM12276
AP026978.1.region013	AP026978.1	Nocardia sp. strain ON39_IFM12276	terpene	Terpene	Nocardia sp. ON39_IFM12276
AP026978.1.region014	AP026978.1	Nocardia sp. strain ON39_IFM12276	ectoine	Others	Nocardia sp. ON39_IFM12276
AP026978.1.region015	AP026978.1	Nocardia sp. strain ON39_IFM12276	RiPP-like.NRPS	Others	Nocardia sp. ON39_IFM12276
AP026978.1.region016	AP026978.1	Nocardia sp. strain ON39_IFM12276	terpene.NRPS.betalactone	Others	Nocardia sp. ON39_IFM12276
AP026978.1.region017	AP026978.1	Nocardia sp. strain ON39_IFM12276	transAT-PKS.oligosaccharide.T1PKS	Others	Nocardia sp. ON39_IFM12276
AP026978.1.region018	AP026978.1	Nocardia sp. strain ON39_IFM12276	T1PKS.furan	Others	Nocardia sp. ON39_IFM12276
AP026978.1.region019	AP026978.1	Nocardia sp. strain ON39_IFM12276	T1PKS.NRPS.NRPS-like	PKS-NRP_Hybrids	Nocardia sp. ON39_IFM12276
AP026978.1.region020	AP026978.1	Nocardia sp. strain ON39_IFM12276	T1PKS	PKSI	Nocardia sp. ON39_IFM12276
AP026978.1.region021	AP026978.1	Nocardia sp. strain ON39_IFM12276	azole-containing-RiPP	Others	Nocardia sp. ON39_IFM12276
AP026978.1.region022	AP026978.1	Nocardia sp. strain ON39_IFM12276	T1PKS	PKSI	Nocardia sp. ON39_IFM12276
AP026978.1.region023	AP026978.1	Nocardia sp. strain ON39_IFM12276	terpene	Terpene	Nocardia sp. ON39_IFM12276
AP026978.1.region024	AP026978.1	Nocardia sp. strain ON39_IFM12276	arylpolyene	Others	Nocardia sp. ON39_IFM12276
AP026978.1.region025	AP026978.1	Nocardia sp. strain ON39_IFM12276	terpene	Terpene	Nocardia sp. ON39_IFM12276
AP026978.1.region026	AP026978.1	Nocardia sp. strain ON39_IFM12276	thioamitides	RiPPs	Nocardia sp. ON39_IFM12276
AP026978.1.region027	AP026978.1	Nocardia sp. strain ON39_IFM12276	NRPS	NRPS	Nocardia sp. ON39_IFM12276
AP026978.1.region028	AP026978.1	Nocardia sp. strain ON39_IFM12276	lanthipeptide-class-i	RiPPs	Nocardia sp. ON39_IFM12276
AP026978.1.region029	AP026978.1	Nocardia sp. strain ON39_IFM12276	NRPS.NRP-metallophore	Others	Nocardia sp. ON39_IFM12276
AP026978.1.region030	AP026978.1	Nocardia sp. strain ON39_IFM12276	terpene.NRPS	Others	Nocardia sp. ON39_IFM12276
AP026978.1.region031	AP026978.1	Nocardia sp. strain ON39_IFM12276	T1PKS	PKSI	Nocardia sp. ON39_IFM12276
AP026978.1.region032	AP026978.1	Nocardia sp. strain ON39_IFM12276	ectoine	Others	Nocardia sp. ON39_IFM12276
AP026978.1.region033	AP026978.1	Nocardia sp. strain ON39_IFM12276	T1PKS	PKSI	Nocardia sp. ON39_IFM12276
AP026979.1.region001	AP026979.1	Nocardia cyriacigeorgica strain FMUBM48	T1PKS	PKSI	Nocardia cyriacigeorgica FMUBM48
AP026979.1.region002	AP026979.1	Nocardia cyriacigeorgica strain FMUBM48	NAPAA	NRPS	Nocardia cyriacigeorgica FMUBM48
AP026979.1.region003	AP026979.1	Nocardia cyriacigeorgica strain FMUBM48	terpene.NRPS.NRP-metallophore	Others	Nocardia cyriacigeorgica FMUBM48
AP026979.1.region004	AP026979.1	Nocardia cyriacigeorgica strain FMUBM48	butyrolactone	Others	Nocardia cyriacigeorgica FMUBM48
AP026979.1.region005	AP026979.1	Nocardia cyriacigeorgica strain FMUBM48	terpene	Terpene	Nocardia cyriacigeorgica FMUBM48
AP026979.1.region006	AP026979.1	Nocardia cyriacigeorgica strain FMUBM48	T1PKS	PKSI	Nocardia cyriacigeorgica FMUBM48
AP026979.1.region007	AP026979.1	Nocardia cyriacigeorgica strain FMUBM48	arylpolyene	Others	Nocardia cyriacigeorgica FMUBM48
AP026979.1.region008	AP026979.1	Nocardia cyriacigeorgica strain FMUBM48	terpene	Terpene	Nocardia cyriacigeorgica FMUBM48
AP026979.1.region009	AP026979.1	Nocardia cyriacigeorgica strain FMUBM48	T1PKS	PKSI	Nocardia cyriacigeorgica FMUBM48
AP026979.1.region010	AP026979.1	Nocardia cyriacigeorgica strain FMUBM48	NRPS.NRP-metallophore	Others	Nocardia cyriacigeorgica FMUBM48
AP026979.1.region011	AP026979.1	Nocardia cyriacigeorgica strain FMUBM48	NRPS-like	NRPS	Nocardia cyriacigeorgica FMUBM48
AP026979.1.region012	AP026979.1	Nocardia cyriacigeorgica strain FMUBM48	T1PKS	PKSI	Nocardia cyriacigeorgica FMUBM48
AP026979.1.region013	AP026979.1	Nocardia cyriacigeorgica strain FMUBM48	ectoine	Others	Nocardia cyriacigeorgica FMUBM48
AP026979.1.region014	AP026979.1	Nocardia cyriacigeorgica strain FMUBM48	NRPS	NRPS	Nocardia cyriacigeorgica FMUBM48
AP026979.1.region015	AP026979.1	Nocardia cyriacigeorgica strain FMUBM48	NRPS	NRPS	Nocardia cyriacigeorgica FMUBM48
AP026979.1.region016	AP026979.1	Nocardia cyriacigeorgica strain FMUBM48	aminopolycarboxylic-acid	Others	Nocardia cyriacigeorgica FMUBM48
AP026979.1.region017	AP026979.1	Nocardia cyriacigeorgica strain FMUBM48	RiPP-like.NRPS	Others	Nocardia cyriacigeorgica FMUBM48
AP026979.1.region018	AP026979.1	Nocardia cyriacigeorgica strain FMUBM48	NRPS.ranthipeptide	Others	Nocardia cyriacigeorgica FMUBM48
AP026979.1.region019	AP026979.1	Nocardia cyriacigeorgica strain FMUBM48	RiPP-like	RiPPs	Nocardia cyriacigeorgica FMUBM48
AP026979.1.region020	AP026979.1	Nocardia cyriacigeorgica strain FMUBM48	T1PKS	PKSI	Nocardia cyriacigeorgica FMUBM48
BDBD01000001.1.region001	BDBD01000001.1	Nocardia coubleae strain NBRC108252	ectoine	Others	Nocardia coubleae NBRC108252
BDBD01000001.1.region002	BDBD01000001.1	Nocardia coubleae strain NBRC108252	NRPS	NRPS	Nocardia coubleae NBRC108252
BDBD01000003.1.region001	BDBD01000003.1	Nocardia coubleae strain NBRC108252	T3PKS.terpene-precursor	Others	Nocardia coubleae NBRC108252
BDBD01000004.1.region001	BDBD01000004.1	Nocardia coubleae strain NBRC108252	terpene	Terpene	Nocardia coubleae NBRC108252
BDBD01000004.1.region002	BDBD01000004.1	Nocardia coubleae strain NBRC108252	NRPS	NRPS	Nocardia coubleae NBRC108252
BDBD01000004.1.region003	BDBD01000004.1	Nocardia coubleae strain NBRC108252	T1PKS	PKSI	Nocardia coubleae NBRC108252
BDBD01000004.1.region004	BDBD01000004.1	Nocardia coubleae strain NBRC108252	NRPS	NRPS	Nocardia coubleae NBRC108252
BDBD01000006.1.region001	BDBD01000006.1	Nocardia coubleae strain NBRC108252	NRPS	NRPS	Nocardia coubleae NBRC108252
BDBD01000007.1.region001	BDBD01000007.1	Nocardia coubleae strain NBRC108252	NRPS	NRPS	Nocardia coubleae NBRC108252
BDBD01000010.1.region001	BDBD01000010.1	Nocardia coubleae strain NBRC108252	aminopolycarboxylic-acid	Others	Nocardia coubleae NBRC108252
BDBD01000011.1.region001	BDBD01000011.1	Nocardia coubleae strain NBRC108252	terpene	Terpene	Nocardia coubleae NBRC108252
BDBD01000011.1.region002	BDBD01000011.1	Nocardia coubleae strain NBRC108252	NRPS	NRPS	Nocardia coubleae NBRC108252
BDBD01000011.1.region003	BDBD01000011.1	Nocardia coubleae strain NBRC108252	NRPS-like	NRPS	Nocardia coubleae NBRC108252
BDBD01000011.1.region004	BDBD01000011.1	Nocardia coubleae strain NBRC108252	T3PKS	PKSother	Nocardia coubleae NBRC108252
BDBD01000011.1.region005	BDBD01000011.1	Nocardia coubleae strain NBRC108252	hglE-KS.NRPS.NRPS-like.T1PKS.betalactone	Others	Nocardia coubleae NBRC108252
BDBD01000011.1.region006	BDBD01000011.1	Nocardia coubleae strain NBRC108252	hydroxytropolone	Others	Nocardia coubleae NBRC108252
BDBD01000011.1.region007	BDBD01000011.1	Nocardia coubleae strain NBRC108252	RiPP-like	RiPPs	Nocardia coubleae NBRC108252
BDBD01000013.1.region001	BDBD01000013.1	Nocardia coubleae strain NBRC108252	T1PKS	PKSI	Nocardia coubleae NBRC108252
BDBD01000016.1.region001	BDBD01000016.1	Nocardia coubleae strain NBRC108252	NAPAA	NRPS	Nocardia coubleae NBRC108252
BDBD01000018.1.region001	BDBD01000018.1	Nocardia coubleae strain NBRC108252	NRPS	NRPS	Nocardia coubleae NBRC108252
BDBD01000018.1.region002	BDBD01000018.1	Nocardia coubleae strain NBRC108252	T1PKS.terpene.NRPS.NRP-metallophore	Others	Nocardia coubleae NBRC108252
BDBD01000018.1.region003	BDBD01000018.1	Nocardia coubleae strain NBRC108252	NRPS.NRP-metallophore	Others	Nocardia coubleae NBRC108252
BDBD01000019.1.region001	BDBD01000019.1	Nocardia coubleae strain NBRC108252	RiPP-like.NRPS.ranthipeptide	Others	Nocardia coubleae NBRC108252
BDBD01000019.1.region002	BDBD01000019.1	Nocardia coubleae strain NBRC108252	butyrolactone	Others	Nocardia coubleae NBRC108252
BDBD01000025.1.region001	BDBD01000025.1	Nocardia coubleae strain NBRC108252	terpene	Terpene	Nocardia coubleae NBRC108252
BDBD01000025.1.region002	BDBD01000025.1	Nocardia coubleae strain NBRC108252	T1PKS	PKSI	Nocardia coubleae NBRC108252
BDBD01000026.1.region001	BDBD01000026.1	Nocardia coubleae strain NBRC108252	NRPS	NRPS	Nocardia coubleae NBRC108252
BDBD01000028.1.region001	BDBD01000028.1	Nocardia coubleae strain NBRC108252	terpene	Terpene	Nocardia coubleae NBRC108252
BDBD01000029.1.region001	BDBD01000029.1	Nocardia coubleae strain NBRC108252	arylpolyene	Others	Nocardia coubleae NBRC108252
BDBH01000001.1.region001	BDBH01000001.1	Nocardia harenae strain NBRC108248	terpene.NRPS.NRP-metallophore	Others	Nocardia harenae NBRC108248
BDBH01000002.1.region001	BDBH01000002.1	Nocardia harenae strain NBRC108248	NAPAA	NRPS	Nocardia harenae NBRC108248
BDBH01000002.1.region002	BDBH01000002.1	Nocardia harenae strain NBRC108248	T1PKS	PKSI	Nocardia harenae NBRC108248
BDBH01000002.1.region003	BDBH01000002.1	Nocardia harenae strain NBRC108248	T1PKS	PKSI	Nocardia harenae NBRC108248
BDBH01000002.1.region004	BDBH01000002.1	Nocardia harenae strain NBRC108248	RiPP-like	RiPPs	Nocardia harenae NBRC108248
BDBH01000004.1.region001	BDBH01000004.1	Nocardia harenae strain NBRC108248	terpene	Terpene	Nocardia harenae NBRC108248
BDBH01000004.1.region002	BDBH01000004.1	Nocardia harenae strain NBRC108248	terpene	Terpene	Nocardia harenae NBRC108248
BDBH01000004.1.region003	BDBH01000004.1	Nocardia harenae strain NBRC108248	T1PKS	PKSI	Nocardia harenae NBRC108248
BDBH01000004.1.region004	BDBH01000004.1	Nocardia harenae strain NBRC108248	T3PKS.terpene	Others	Nocardia harenae NBRC108248
BDBH01000004.1.region005	BDBH01000004.1	Nocardia harenae strain NBRC108248	NRPS.NRP-metallophore	Others	Nocardia harenae NBRC108248
BDBH01000004.1.region006	BDBH01000004.1	Nocardia harenae strain NBRC108248	terpene	Terpene	Nocardia harenae NBRC108248
BDBH01000005.1.region001	BDBH01000005.1	Nocardia harenae strain NBRC108248	T1PKS.NRPS	PKS-NRP_Hybrids	Nocardia harenae NBRC108248
BDBH01000005.1.region002	BDBH01000005.1	Nocardia harenae strain NBRC108248	aminopolycarboxylic-acid	Others	Nocardia harenae NBRC108248
BDBH01000005.1.region003	BDBH01000005.1	Nocardia harenae strain NBRC108248	RiPP-like	RiPPs	Nocardia harenae NBRC108248
BDBH01000005.1.region004	BDBH01000005.1	Nocardia harenae strain NBRC108248	NRPS	NRPS	Nocardia harenae NBRC108248
BDBH01000007.1.region001	BDBH01000007.1	Nocardia harenae strain NBRC108248	T1PKS.butyrolactone	Others	Nocardia harenae NBRC108248
BDBH01000007.1.region002	BDBH01000007.1	Nocardia harenae strain NBRC108248	NRPS	NRPS	Nocardia harenae NBRC108248
BDBH01000007.1.region003	BDBH01000007.1	Nocardia harenae strain NBRC108248	terpene-precursor	Others	Nocardia harenae NBRC108248
BDBH01000011.1.region001	BDBH01000011.1	Nocardia harenae strain NBRC108248	ranthipeptide	RiPPs	Nocardia harenae NBRC108248
BDBH01000011.1.region002	BDBH01000011.1	Nocardia harenae strain NBRC108248	butyrolactone	Others	Nocardia harenae NBRC108248
BDBH01000011.1.region003	BDBH01000011.1	Nocardia harenae strain NBRC108248	terpene.hglE-KS	Others	Nocardia harenae NBRC108248
BDBH01000011.1.region004	BDBH01000011.1	Nocardia harenae strain NBRC108248	ectoine	Others	Nocardia harenae NBRC108248
BDBH01000012.1.region001	BDBH01000012.1	Nocardia harenae strain NBRC108248	NRPS	NRPS	Nocardia harenae NBRC108248
BDBH01000013.1.region001	BDBH01000013.1	Nocardia harenae strain NBRC108248	NRPS	NRPS	Nocardia harenae NBRC108248
BDBH01000013.1.region002	BDBH01000013.1	Nocardia harenae strain NBRC108248	NRPS	NRPS	Nocardia harenae NBRC108248
BDBH01000018.1.region001	BDBH01000018.1	Nocardia harenae strain NBRC108248	NRPS.NI-siderophore	Others	Nocardia harenae NBRC108248
BDBK01000001.1.region001	BDBK01000001.1	Nocardia inohanensis strain NBRC100128	NRPS	NRPS	Nocardia inohanensis NBRC100128
BDBK01000001.1.region002	BDBK01000001.1	Nocardia inohanensis strain NBRC100128	butyrolactone	Others	Nocardia inohanensis NBRC100128
BDBK01000001.1.region003	BDBK01000001.1	Nocardia inohanensis strain NBRC100128	terpene-precursor	Others	Nocardia inohanensis NBRC100128
BDBK01000001.1.region004	BDBK01000001.1	Nocardia inohanensis strain NBRC100128	NRPS	NRPS	Nocardia inohanensis NBRC100128
BDBK01000001.1.region005	BDBK01000001.1	Nocardia inohanensis strain NBRC100128	NRPS	NRPS	Nocardia inohanensis NBRC100128
BDBK01000001.1.region006	BDBK01000001.1	Nocardia inohanensis strain NBRC100128	NRPS-like	NRPS	Nocardia inohanensis NBRC100128
BDBK01000001.1.region007	BDBK01000001.1	Nocardia inohanensis strain NBRC100128	NRPS	NRPS	Nocardia inohanensis NBRC100128
BDBK01000001.1.region008	BDBK01000001.1	Nocardia inohanensis strain NBRC100128	other	Others	Nocardia inohanensis NBRC100128
BDBK01000001.1.region009	BDBK01000001.1	Nocardia inohanensis strain NBRC100128	terpene.hydrogen-cyanide	Others	Nocardia inohanensis NBRC100128
BDBK01000001.1.region010	BDBK01000001.1	Nocardia inohanensis strain NBRC100128	NAPAA.NRPS-like	NRPS	Nocardia inohanensis NBRC100128
BDBK01000002.1.region001	BDBK01000002.1	Nocardia inohanensis strain NBRC100128	NRPS	NRPS	Nocardia inohanensis NBRC100128
BDBK01000002.1.region002	BDBK01000002.1	Nocardia inohanensis strain NBRC100128	NRPS	NRPS	Nocardia inohanensis NBRC100128
BDBK01000002.1.region003	BDBK01000002.1	Nocardia inohanensis strain NBRC100128	RiPP-like	RiPPs	Nocardia inohanensis NBRC100128
BDBK01000002.1.region004	BDBK01000002.1	Nocardia inohanensis strain NBRC100128	aminopolycarboxylic-acid	Others	Nocardia inohanensis NBRC100128
BDBK01000002.1.region005	BDBK01000002.1	Nocardia inohanensis strain NBRC100128	T1PKS.PKS-like	PKSother	Nocardia inohanensis NBRC100128
BDBK01000004.1.region001	BDBK01000004.1	Nocardia inohanensis strain NBRC100128	NRPS.NRP-metallophore	Others	Nocardia inohanensis NBRC100128
BDBK01000005.1.region001	BDBK01000005.1	Nocardia inohanensis strain NBRC100128	terpene.NRPS	Others	Nocardia inohanensis NBRC100128
BDBK01000005.1.region002	BDBK01000005.1	Nocardia inohanensis strain NBRC100128	NRPS	NRPS	Nocardia inohanensis NBRC100128
BDBK01000007.1.region001	BDBK01000007.1	Nocardia inohanensis strain NBRC100128	NRPS.NRP-metallophore	Others	Nocardia inohanensis NBRC100128
BDBK01000008.1.region001	BDBK01000008.1	Nocardia inohanensis strain NBRC100128	terpene	Terpene	Nocardia inohanensis NBRC100128
BDBK01000008.1.region002	BDBK01000008.1	Nocardia inohanensis strain NBRC100128	NRPS	NRPS	Nocardia inohanensis NBRC100128
BDBK01000008.1.region003	BDBK01000008.1	Nocardia inohanensis strain NBRC100128	NRPS-like	NRPS	Nocardia inohanensis NBRC100128
BDBK01000008.1.region004	BDBK01000008.1	Nocardia inohanensis strain NBRC100128	hglE-KS	PKSother	Nocardia inohanensis NBRC100128
BDBK01000010.1.region001	BDBK01000010.1	Nocardia inohanensis strain NBRC100128	butyrolactone	Others	Nocardia inohanensis NBRC100128
BDBK01000010.1.region002	BDBK01000010.1	Nocardia inohanensis strain NBRC100128	azole-containing-RiPP	Others	Nocardia inohanensis NBRC100128
BDBK01000010.1.region003	BDBK01000010.1	Nocardia inohanensis strain NBRC100128	NI-siderophore	Others	Nocardia inohanensis NBRC100128
BDBK01000010.1.region004	BDBK01000010.1	Nocardia inohanensis strain NBRC100128	NRPS	NRPS	Nocardia inohanensis NBRC100128
BDBK01000011.1.region001	BDBK01000011.1	Nocardia inohanensis strain NBRC100128	terpene	Terpene	Nocardia inohanensis NBRC100128
BDBK01000011.1.region002	BDBK01000011.1	Nocardia inohanensis strain NBRC100128	NRPS.NRP-metallophore	Others	Nocardia inohanensis NBRC100128
BDBK01000011.1.region003	BDBK01000011.1	Nocardia inohanensis strain NBRC100128	T1PKS	PKSI	Nocardia inohanensis NBRC100128
BDBK01000012.1.region001	BDBK01000012.1	Nocardia inohanensis strain NBRC100128	NRPS	NRPS	Nocardia inohanensis NBRC100128
BDBK01000012.1.region002	BDBK01000012.1	Nocardia inohanensis strain NBRC100128	terpene	Terpene	Nocardia inohanensis NBRC100128
BDBK01000012.1.region003	BDBK01000012.1	Nocardia inohanensis strain NBRC100128	T1PKS.NRPS.ectoine	Others	Nocardia inohanensis NBRC100128
BDBK01000012.1.region004	BDBK01000012.1	Nocardia inohanensis strain NBRC100128	terpene-precursor	Others	Nocardia inohanensis NBRC100128
BDBK01000014.1.region001	BDBK01000014.1	Nocardia inohanensis strain NBRC100128	T1PKS.NRPS-like	PKS-NRP_Hybrids	Nocardia inohanensis NBRC100128
BDBK01000016.1.region001	BDBK01000016.1	Nocardia inohanensis strain NBRC100128	resorcinol	Others	Nocardia inohanensis NBRC100128
BDBK01000016.1.region002	BDBK01000016.1	Nocardia inohanensis strain NBRC100128	NRPS	NRPS	Nocardia inohanensis NBRC100128
BDBK01000017.1.region001	BDBK01000017.1	Nocardia inohanensis strain NBRC100128	terpene	Terpene	Nocardia inohanensis NBRC100128
BDBK01000017.1.region002	BDBK01000017.1	Nocardia inohanensis strain NBRC100128	terpene	Terpene	Nocardia inohanensis NBRC100128
BDBK01000018.1.region001	BDBK01000018.1	Nocardia inohanensis strain NBRC100128	T3PKS.arylpolyene	Others	Nocardia inohanensis NBRC100128
BDBK01000018.1.region002	BDBK01000018.1	Nocardia inohanensis strain NBRC100128	terpene	Terpene	Nocardia inohanensis NBRC100128
BDBK01000019.1.region001	BDBK01000019.1	Nocardia inohanensis strain NBRC100128	terpene	Terpene	Nocardia inohanensis NBRC100128
BDBK01000022.1.region001	BDBK01000022.1	Nocardia inohanensis strain NBRC100128	RiPP-like	RiPPs	Nocardia inohanensis NBRC100128
BDCH01000001.1.region001	BDCH01000001.1	Nocardia crassostreae strain NBRC100342	NRPS	NRPS	Nocardia crassostreae NBRC100342
BDCH01000001.1.region002	BDCH01000001.1	Nocardia crassostreae strain NBRC100342	NRPS.NRP-metallophore	Others	Nocardia crassostreae NBRC100342
BDCH01000006.1.region001	BDCH01000006.1	Nocardia crassostreae strain NBRC100342	T1PKS	PKSI	Nocardia crassostreae NBRC100342
BDCH01000009.1.region001	BDCH01000009.1	Nocardia crassostreae strain NBRC100342	T1PKS	PKSI	Nocardia crassostreae NBRC100342
BDCH01000010.1.region001	BDCH01000010.1	Nocardia crassostreae strain NBRC100342	RiPP-like	RiPPs	Nocardia crassostreae NBRC100342
BDCH01000011.1.region001	BDCH01000011.1	Nocardia crassostreae strain NBRC100342	RiPP-like.NRPS	Others	Nocardia crassostreae NBRC100342
BDCH01000011.1.region002	BDCH01000011.1	Nocardia crassostreae strain NBRC100342	aminopolycarboxylic-acid	Others	Nocardia crassostreae NBRC100342
BDCH01000012.1.region001	BDCH01000012.1	Nocardia crassostreae strain NBRC100342	hydrogen-cyanide	Others	Nocardia crassostreae NBRC100342
BDCH01000012.1.region002	BDCH01000012.1	Nocardia crassostreae strain NBRC100342	T3PKS.terpene-precursor	Others	Nocardia crassostreae NBRC100342
BDCH01000012.1.region003	BDCH01000012.1	Nocardia crassostreae strain NBRC100342	T1PKS.terpene	Others	Nocardia crassostreae NBRC100342
BDCH01000012.1.region004	BDCH01000012.1	Nocardia crassostreae strain NBRC100342	arylpolyene	Others	Nocardia crassostreae NBRC100342
BDCH01000013.1.region001	BDCH01000013.1	Nocardia crassostreae strain NBRC100342	T1PKS.NRPS	PKS-NRP_Hybrids	Nocardia crassostreae NBRC100342
BDCH01000013.1.region002	BDCH01000013.1	Nocardia crassostreae strain NBRC100342	NAPAA.NRPS.ectoine	Others	Nocardia crassostreae NBRC100342
BDCH01000014.1.region001	BDCH01000014.1	Nocardia crassostreae strain NBRC100342	T1PKS.resorcinol.butyrolactone	Others	Nocardia crassostreae NBRC100342
BDCH01000015.1.region001	BDCH01000015.1	Nocardia crassostreae strain NBRC100342	terpene	Terpene	Nocardia crassostreae NBRC100342
BDCH01000015.1.region002	BDCH01000015.1	Nocardia crassostreae strain NBRC100342	NRPS	NRPS	Nocardia crassostreae NBRC100342
BDCH01000016.1.region001	BDCH01000016.1	Nocardia crassostreae strain NBRC100342	terpene	Terpene	Nocardia crassostreae NBRC100342
BDCH01000017.1.region001	BDCH01000017.1	Nocardia crassostreae strain NBRC100342	T1PKS	PKSI	Nocardia crassostreae NBRC100342
BDCH01000017.1.region002	BDCH01000017.1	Nocardia crassostreae strain NBRC100342	NRPS-like.arylpolyene	Others	Nocardia crassostreae NBRC100342
BDCH01000017.1.region003	BDCH01000017.1	Nocardia crassostreae strain NBRC100342	T1PKS.NRPS-like	PKS-NRP_Hybrids	Nocardia crassostreae NBRC100342
BDCH01000019.1.region001	BDCH01000019.1	Nocardia crassostreae strain NBRC100342	NRPS	NRPS	Nocardia crassostreae NBRC100342
BDCH01000019.1.region002	BDCH01000019.1	Nocardia crassostreae strain NBRC100342	NRPS-like	NRPS	Nocardia crassostreae NBRC100342
BDCH01000019.1.region003	BDCH01000019.1	Nocardia crassostreae strain NBRC100342	NRPS.indole	Others	Nocardia crassostreae NBRC100342
BDCH01000020.1.region001	BDCH01000020.1	Nocardia crassostreae strain NBRC100342	NRPS.NRP-metallophore	Others	Nocardia crassostreae NBRC100342
BDCH01000020.1.region002	BDCH01000020.1	Nocardia crassostreae strain NBRC100342	NRPS	NRPS	Nocardia crassostreae NBRC100342
BDCH01000023.1.region001	BDCH01000023.1	Nocardia crassostreae strain NBRC100342	NRPS.NRPS-like.hglE-KS	PKS-NRP_Hybrids	Nocardia crassostreae NBRC100342
BDCH01000025.1.region001	BDCH01000025.1	Nocardia crassostreae strain NBRC100342	NRPS	NRPS	Nocardia crassostreae NBRC100342
BDCH01000027.1.region001	BDCH01000027.1	Nocardia crassostreae strain NBRC100342	terpene.NRPS.NRP-metallophore	Others	Nocardia crassostreae NBRC100342
BDCH01000028.1.region001	BDCH01000028.1	Nocardia crassostreae strain NBRC100342	NRPS	NRPS	Nocardia crassostreae NBRC100342
BDCH01000035.1.region001	BDCH01000035.1	Nocardia crassostreae strain NBRC100342	arylpolyene	Others	Nocardia crassostreae NBRC100342
BDCH01000036.1.region001	BDCH01000036.1	Nocardia crassostreae strain NBRC100342	NRPS-like	NRPS	Nocardia crassostreae NBRC100342
BDCH01000039.1.region001	BDCH01000039.1	Nocardia crassostreae strain NBRC100342	terpene	Terpene	Nocardia crassostreae NBRC100342
BDCH01000041.1.region001	BDCH01000041.1	Nocardia crassostreae strain NBRC100342	NRPS.NRPS-like	NRPS	Nocardia crassostreae NBRC100342
BDCH01000043.1.region001	BDCH01000043.1	Nocardia crassostreae strain NBRC100342	T3PKS	PKSother	Nocardia crassostreae NBRC100342
BDCH01000043.1.region002	BDCH01000043.1	Nocardia crassostreae strain NBRC100342	terpene	Terpene	Nocardia crassostreae NBRC100342
BDCH01000044.1.region001	BDCH01000044.1	Nocardia crassostreae strain NBRC100342	NRPS	NRPS	Nocardia crassostreae NBRC100342
BDCH01000049.1.region001	BDCH01000049.1	Nocardia crassostreae strain NBRC100342	NRPS	NRPS	Nocardia crassostreae NBRC100342
BDCM01000003.1.region001	BDCM01000003.1	Nocardia mikamii strain NBRC108933	terpene.NRPS.lassopeptide.NRP-metallophore	Others	Nocardia mikamii NBRC108933
BDCM01000003.1.region002	BDCM01000003.1	Nocardia mikamii strain NBRC108933	betalactone	Others	Nocardia mikamii NBRC108933
BDCM01000003.1.region003	BDCM01000003.1	Nocardia mikamii strain NBRC108933	T1PKS	PKSI	Nocardia mikamii NBRC108933
BDCM01000004.1.region001	BDCM01000004.1	Nocardia mikamii strain NBRC108933	T1PKS	PKSI	Nocardia mikamii NBRC108933
BDCM01000004.1.region002	BDCM01000004.1	Nocardia mikamii strain NBRC108933	T1PKS	PKSI	Nocardia mikamii NBRC108933
BDCM01000006.1.region001	BDCM01000006.1	Nocardia mikamii strain NBRC108933	linaridin	RiPPs	Nocardia mikamii NBRC108933
BDCM01000006.1.region002	BDCM01000006.1	Nocardia mikamii strain NBRC108933	aminopolycarboxylic-acid	Others	Nocardia mikamii NBRC108933
BDCM01000007.1.region001	BDCM01000007.1	Nocardia mikamii strain NBRC108933	NRPS	NRPS	Nocardia mikamii NBRC108933
BDCM01000007.1.region002	BDCM01000007.1	Nocardia mikamii strain NBRC108933	T1PKS.NRPS-like	PKS-NRP_Hybrids	Nocardia mikamii NBRC108933
BDCM01000007.1.region003	BDCM01000007.1	Nocardia mikamii strain NBRC108933	RiPP-like.NRPS	Others	Nocardia mikamii NBRC108933
BDCM01000008.1.region001	BDCM01000008.1	Nocardia mikamii strain NBRC108933	terpene	Terpene	Nocardia mikamii NBRC108933
BDCM01000008.1.region002	BDCM01000008.1	Nocardia mikamii strain NBRC108933	NRPS	NRPS	Nocardia mikamii NBRC108933
BDCM01000009.1.region001	BDCM01000009.1	Nocardia mikamii strain NBRC108933	terpene	Terpene	Nocardia mikamii NBRC108933
BDCM01000009.1.region002	BDCM01000009.1	Nocardia mikamii strain NBRC108933	NAPAA.NRPS	NRPS	Nocardia mikamii NBRC108933
BDCM01000009.1.region003	BDCM01000009.1	Nocardia mikamii strain NBRC108933	NRPS	NRPS	Nocardia mikamii NBRC108933
BDCM01000010.1.region001	BDCM01000010.1	Nocardia mikamii strain NBRC108933	terpene.NRPS	Others	Nocardia mikamii NBRC108933
BDCM01000010.1.region002	BDCM01000010.1	Nocardia mikamii strain NBRC108933	NRPS	NRPS	Nocardia mikamii NBRC108933
BDCM01000012.1.region001	BDCM01000012.1	Nocardia mikamii strain NBRC108933	T1PKS	PKSI	Nocardia mikamii NBRC108933
BDCM01000012.1.region002	BDCM01000012.1	Nocardia mikamii strain NBRC108933	NRPS.redox-cofactor	Others	Nocardia mikamii NBRC108933
BDCM01000013.1.region001	BDCM01000013.1	Nocardia mikamii strain NBRC108933	T3PKS	PKSother	Nocardia mikamii NBRC108933
BDCM01000013.1.region002	BDCM01000013.1	Nocardia mikamii strain NBRC108933	arylpolyene	Others	Nocardia mikamii NBRC108933
BDCM01000013.1.region003	BDCM01000013.1	Nocardia mikamii strain NBRC108933	terpene	Terpene	Nocardia mikamii NBRC108933
BDCM01000013.1.region004	BDCM01000013.1	Nocardia mikamii strain NBRC108933	terpene	Terpene	Nocardia mikamii NBRC108933
BDCM01000013.1.region005	BDCM01000013.1	Nocardia mikamii strain NBRC108933	NRPS-like	NRPS	Nocardia mikamii NBRC108933
BDCM01000014.1.region001	BDCM01000014.1	Nocardia mikamii strain NBRC108933	T1PKS.terpene	Others	Nocardia mikamii NBRC108933
BDCM01000014.1.region002	BDCM01000014.1	Nocardia mikamii strain NBRC108933	ectoine	Others	Nocardia mikamii NBRC108933
BDCM01000014.1.region003	BDCM01000014.1	Nocardia mikamii strain NBRC108933	butyrolactone	Others	Nocardia mikamii NBRC108933
BDCM01000014.1.region004	BDCM01000014.1	Nocardia mikamii strain NBRC108933	other	Others	Nocardia mikamii NBRC108933
BDCM01000015.1.region001	BDCM01000015.1	Nocardia mikamii strain NBRC108933	T1PKS.polyhalogenated-pyrrole	Others	Nocardia mikamii NBRC108933
BDCM01000016.1.region001	BDCM01000016.1	Nocardia mikamii strain NBRC108933	T1PKS	PKSI	Nocardia mikamii NBRC108933
BDCM01000019.1.region001	BDCM01000019.1	Nocardia mikamii strain NBRC108933	T1PKS	PKSI	Nocardia mikamii NBRC108933
BDCM01000025.1.region001	BDCM01000025.1	Nocardia mikamii strain NBRC108933	terpene	Terpene	Nocardia mikamii NBRC108933
BDCM01000026.1.region001	BDCM01000026.1	Nocardia mikamii strain NBRC108933	T2PKS	PKSother	Nocardia mikamii NBRC108933
BGC0000001	BGC0000001	Verrucosispora maris AB-18-032 protein methyltransferase (orfP), putative hydrolase, pathway-specific SARP activator (abyR), cytochrome P450 (abyX), LuxR family transcriptional regulator (abyH), pathway-specific SARP activator (abyI), YD repeat protein (abyK), 3-oxoacyl-ACP synthase III (abyA1), phosphatase and glyceryl transferase (abyA2), acyl-carrier protein (abyA3), pyruvate/2-oxoglutarate de…	T1PKS	PKSI	Micromonospora maris AB-18-032	Bacteria,Actinobacteria,Micromonosporales,Micromonosporaceae,Micromonospora
BGC0000002	BGC0000002	Kutzneria albida DSM 43870, complete genome	T1PKS.oligosaccharide	Others	Kutzneria albida DSM 43870	Bacteria,Actinobacteria,Pseudonocardiales,Pseudonocardiaceae,Kutzneria
BGC0000003	BGC0000003	Alternaria alternata AF-toxin biosynthesis gene cluster (Aft9-1, Aft10-1, Aft11-1, Aft12-1, AftR-2, Aft3-2), complete cds	T1PKS	PKSI	Alternaria alternata	Eukaryota,Fungi,Dikarya,Ascomycota,Pezizomycotina,Dothideomycetes,Pleosporomycetidae,Pleosporales,Pleosporineae,Pleosporaceae,Alternaria,Alternaria sect. Alternaria,Alternaria alternata complex
BGC0000004	BGC0000004	Aspergillus oryzae DNA, aflatoxin biosynthesis gene cluster, complete sequence, strain: RIB40	T1PKS	PKSI	Aspergillus oryzae	Eukaryota,Fungi,Dikarya,Ascomycota,Pezizomycotina,Eurotiomycetes,Eurotiomycetidae,Eurotiales,Aspergillaceae,Aspergillus,Aspergillus subgen. Circumdati
BGC0000006	BGC0000006	Aspergillus flavus isolate AF13 aflatoxin biosynthesis gene cluster, complete sequence	T1PKS	PKSI	Aspergillus flavus	Eukaryota,Fungi,Dikarya,Ascomycota,Pezizomycotina,Eurotiomycetes,Eurotiomycetidae,Eurotiales,Aspergillaceae,Aspergillus,Aspergillus subgen. Circumdati
BGC0000007	BGC0000007	Aspergillus flavus isolate BN008 aflatoxin biosynthesis gene cluster, complete sequence	T1PKS	PKSI	Aspergillus flavus	Eukaryota,Fungi,Dikarya,Ascomycota,Pezizomycotina,Eurotiomycetes,Eurotiomycetidae,Eurotiales,Aspergillaceae,Aspergillus,Aspergillus subgen. Circumdati
BGC0000008	BGC0000008	Aspergillus flavus isolate AF70 aflatoxin biosynthesis gene cluster, complete sequence	T1PKS	PKSI	Aspergillus flavus	Eukaryota,Fungi,Dikarya,Ascomycota,Pezizomycotina,Eurotiomycetes,Eurotiomycetidae,Eurotiales,Aspergillaceae,Aspergillus,Aspergillus subgen. Circumdati
BGC0000009	BGC0000009	Aspergillus nomius isolate AN13137 aflatoxin biosynthesis gene cluster, complete sequence	T1PKS	PKSI	Aspergillus nomiae	Eukaryota,Fungi,Dikarya,Ascomycota,Pezizomycotina,Eurotiomycetes,Eurotiomycetidae,Eurotiales,Aspergillaceae,Aspergillus
BGC0000010	BGC0000010	Aspergillus flavus isolate AF36 aflatoxin biosynthesis gene cluster, complete sequence		Others	Aspergillus flavus	Eukaryota,Fungi,Dikarya,Ascomycota,Pezizomycotina,Eurotiomycetes,Eurotiomycetidae,Eurotiales,Aspergillaceae,Aspergillus,Aspergillus subgen. Circumdati
BGC0000011	BGC0000011	Aspergillus ochraceoroseus strain SRRC 1432 aflatoxin/sterigmatocystin gene cluster, complete sequence	T1PKS	PKSI	Aspergillus ochraceoroseus	Eukaryota,Fungi,Dikarya,Ascomycota,Pezizomycotina,Eurotiomycetes,Eurotiomycetidae,Eurotiales,Aspergillaceae,Aspergillus,Aspergillus subgen. Nidulantes
BGC0000012	BGC0000012	Alternaria solani alt1, alt2, alt3, alt4, alt5 genes for cytochrome P-450, cytochrome, P-450, cytochrome P-450, FAD/FMN-dependent oxygenase/oxidase, polyketide synthase, complete cds	T1PKS	PKSI	Alternaria solani	Eukaryota,Fungi,Dikarya,Ascomycota,Pezizomycotina,Dothideomycetes,Pleosporomycetidae,Pleosporales,Pleosporineae,Pleosporaceae,Alternaria,Alternaria sect. Porri
BGC0000013	BGC0000013	TPA_asm: Aspergillus nidulans FGSC A4 chromosome IV	T1PKS	PKSI	Aspergillus nidulans FGSC A4	Eukaryota,Fungi,Dikarya,Ascomycota,Pezizomycotina,Eurotiomycetes,Eurotiomycetidae,Eurotiales,Aspergillaceae,Aspergillus,Aspergillus subgen. Nidulantes
BGC0000014	BGC0000014	Polyangium cellulosum strain So ce10 histidine kinase response regulator gene, partial cds; hypothetical protein genes, complete cds; ambruticin gene cluster, complete sequence; and hypothetical protein genes, complete cds	T1PKS.NRPS-like	PKS-NRP_Hybrids	Sorangium cellulosum	Bacteria,Proteobacteria,Deltaproteobacteria,Myxococcales,Sorangiineae,Polyangiaceae,Sorangium
BGC0000016	BGC0000016	Streptomyces nodosus amphotericin biosynthetic gene cluster, partial sequence		Others	Streptomyces nodosus	Bacteria,Actinobacteria,Streptomycetales,Streptomycetaceae,Streptomyces
BGC0000017	BGC0000017	Oscillatoria sp. PCC 6506 anatoxin-a and homoanatoxin-a biosynthetic gene cluster, complete sequence	T1PKS	PKSI	[Oscillatoria] sp. PCC 6506	Bacteria,Cyanobacteria,Oscillatoriophycideae,Oscillatoriales,Kamptonema
BGC0000018	BGC0000018	Streptomyces eurythermus strain ATCC 23956 anglomycin biosynthesis gene cluster, complete sequence	T1PKS	PKSI	Streptomyces eurythermus	Bacteria,Actinobacteria,Streptomycetales,Streptomycetaceae,Streptomyces
BGC0000019	BGC0000019	Streptomyces eurythermus angolamycin biosynthesis gene cluster, complete sequence		Others	Streptomyces eurythermus	Bacteria,Actinobacteria,Streptomycetales,Streptomycetaceae,Streptomyces
BGC0000020	BGC0000020	Actinosynnema pretiosum subsp. auranticum maytansinoid antitumor agent ansamitocin biosynthetic gene cluster I, partial sequence	T1PKS.NRPS-like	PKS-NRP_Hybrids	Actinosynnema pretiosum subsp. auranticum	Bacteria,Actinobacteria,Pseudonocardiales,Pseudonocardiaceae,Actinosynnema
BGC0000021	BGC0000021	Nocardiopsis sp. FU40 apoptolidin gene cluster, complete sequence	T1PKS	PKSI	Amycolatopsis sp. FU40	Bacteria,Actinobacteria,Pseudonocardiales,Pseudonocardiaceae,Amycolatopsis,unclassified Amycolatopsis
BGC0000022	BGC0000022	Aspergillus nidulans FGSC A4 chromosome VIII ANcontig1.15, whole genome shotgun sequence	T1PKS	PKSI	Aspergillus nidulans FGSC A4	Eukaryota,Fungi,Dikarya,Ascomycota,Pezizomycotina,Eurotiomycetes,Eurotiomycetidae,Eurotiales,Aspergillaceae,Aspergillus,Aspergillus subgen. Nidulantes
BGC0000023	BGC0000023	Stigmatella aurantiaca aurafuron biosynthetic gene cluster, strain DW4/3-1	T1PKS	PKSI	Stigmatella aurantiaca DW4/3-1	Bacteria,Proteobacteria,Deltaproteobacteria,Myxococcales,Cystobacterineae,Archangiaceae,Stigmatella
BGC0000024	BGC0000024	Streptomyces thioluteus aureothin biosynthesis gene cluster (aurABCDEFGHI genes), strain HKI-22	T1PKS	PKSI	Streptomyces thioluteus	Bacteria,Actinobacteria,Streptomycetales,Streptomycetaceae,Streptomyces
BGC0000025	BGC0000025	Streptomyces avermitilis avermectin biosynthetic gene cluster (orf1, aveBI, aveBII, aveBIII, aveBIV, aveBV, aveBVI, aveBVII, aveBVIII), complete cds		Others	Streptomyces avermitilis	Bacteria,Actinobacteria,Streptomycetales,Streptomycetaceae,Streptomyces
BGC0000026	BGC0000026	Streptomyces viridochromogenes Tue57 Avilamycin A biosynthetic gene cluster, complete sequence	T1PKS.oligosaccharide.PKS-like	Others	Streptomyces viridochromogenes Tue57	Bacteria,Actinobacteria,Streptomycetales,Streptomycetaceae,Streptomyces
BGC0000027	BGC0000027	Monascus pilosus pigment biosynthetic gene cluster, complete sequence	T1PKS	PKSI	Monascus pilosus	Eukaryota,Fungi,Dikarya,Ascomycota,Pezizomycotina,Eurotiomycetes,Eurotiomycetidae,Eurotiales,Aspergillaceae,Monascus
BGC0000028	BGC0000028	Streptomyces lohii strain ATCC BAA-1276 bafilomycin biosynthetic gene cluster, complete sequence; and putative LuxR-like protein, putative malonyl transferase, and putative CoA ligase genes, complete cds	T1PKS	PKSI	Streptomyces lohii	Bacteria,Actinobacteria,Streptomycetales,Streptomycetaceae,Streptomyces
BGC0000029	BGC0000029	Streptomyces sp. DSM 21069 putative secreted metal-binding protein, putative lipoprotein, and hypothetical protein genes, complete cds; BE-14106 biosynthetic gene cluster, complete sequence; putative tripeptidylaminopeptidase and putative urease accessory proteins genes, complete cds; and putative urease accessory protein gene, partial cds	T1PKS	PKSI	Streptomyces sp. DSM 21069	Bacteria,Actinobacteria,Streptomycetales,Streptomycetaceae,Streptomyces
BGC0000030	BGC0000030	Fusarium fujikuroi IMI 58289 draft genome, chromosome FFUJ_chr05	T1PKS	PKSI	Fusarium fujikuroi IMI 58289	Eukaryota,Fungi,Dikarya,Ascomycota,Pezizomycotina,Sordariomycetes,Hypocreomycetidae,Hypocreales,Nectriaceae,Fusarium,Fusarium fujikuroi species complex
BGC0000031	BGC0000031	Streptomyces parvulus Tu4055 cluster for borrelidin biosynthesis	T1PKS	PKSI	Streptomyces parvulus	Bacteria,Actinobacteria,Streptomycetales,Streptomycetaceae,Streptomyces
BGC0000032	BGC0000032	Streptomyces chartreusis pyrrole polyether antibiotic calcimycin (A23187) biosynthesis gene cluster, complete sequence	T1PKS	PKSI	Streptomyces chartreusis NRRL 3882	Bacteria,Actinobacteria,Streptomycetales,Streptomycetaceae,Streptomyces
BGC0000033	BGC0000033	Micromonospora echinospora calicheamicin biosynthetic locus, complete sequence	T1PKS.oligosaccharide.PKS-like	Others	Micromonospora echinospora	Bacteria,Actinobacteria,Micromonosporales,Micromonosporaceae,Micromonospora
BGC0000034	BGC0000034	Streptomyces sp. FR-008 heptaene macrolide complex synthesis gene cluster, complete sequence	T1PKS.NRPS-like	PKS-NRP_Hybrids	Streptomyces sp. FR-008	Bacteria,Actinobacteria,Streptomycetales,Streptomycetaceae,Streptomyces
BGC0000035	BGC0000035	Streptomyces bikiniensis strain NRRL 2737 chalcomycin biosynthetic gene cluster, partial sequence	T1PKS	PKSI	Streptomyces bikiniensis	Bacteria,Actinobacteria,Streptomycetales,Streptomycetaceae,Streptomyces
BGC0000036	BGC0000036	Streptomyces antibioticus acetyltransferase gene, partial cds; hypothetical protein and Orf0 genes, complete cds; chlorothricin biosynthetic gene cluster, complete sequence; ChlC7, ChlB1, ChlB4, ChlB2, ChlB3, ChlH, ChlC5, ChlC4, ChlC3, ChlI, ChlJ, ChlF2, ChlK, ChlC2, ChlC1, ChlC6, ChlL, peptidase M20, putative helicase, and ankyrin genes, complete cds; tankyrase1-binding protein gene, partial cds…	T1PKS.PKS-like	PKSother	Streptomyces antibioticus	Bacteria,Actinobacteria,Streptomycetales,Streptomycetaceae,Streptomyces
BGC0000037	BGC0000037	TPA_asm: Aspergillus nidulans FGSC A4 chromosome I	T1PKS	PKSI	Aspergillus nidulans FGSC A4	Eukaryota,Fungi,Dikarya,Ascomycota,Pezizomycotina,Eurotiomycetes,Eurotiomycetidae,Eurotiales,Aspergillaceae,Aspergillus,Aspergillus subgen. Nidulantes
BGC0000038	BGC0000038	Streptomyces coelicolor A3(2) complete genome	T1PKS.butyrolactone	Others	Streptomyces coelicolor A3(2)	Bacteria,Actinobacteria,Streptomycetales,Streptomycetaceae,Streptomyces,Streptomyces albidoflavus group
BGC0000039	BGC0000039	Penicillium citrinum ML-236B (compactin) biosynthetic gene cluster (mlcH, mlcG, mlcF, mlcA, mlcC, mlcB, mlcD, mlcE, mlcR), complete cds	T1PKS	PKSI	Penicillium citrinum	Eukaryota,Fungi,Dikarya,Ascomycota,Pezizomycotina,Eurotiomycetes,Eurotiomycetidae,Eurotiales,Aspergillaceae,Penicillium
BGC0000040	BGC0000040	Streptomyces neyagawaensis concanamycin A biosynthetic gene cluster, complete sequence	T1PKS	PKSI	Streptomyces neyagawaensis	Bacteria,Actinobacteria,Streptomycetales,Streptomycetaceae,Streptomyces
BGC0000041	BGC0000041	Pseudomonas syringae coronafacic acid biosynthetic gene cluster, complete sequence	T1PKS	PKSI	Pseudomonas syringae	Bacteria,Proteobacteria,Gammaproteobacteria,Pseudomonadales,Pseudomonadaceae,Pseudomonas
BGC0000042	BGC0000042	Streptomyces sp. MJ635-86F5 DNA, cremimycin biosynthetic gene cluster, complete sequence	T1PKS	PKSI	Streptomyces sp. MJ635-86F5	Bacteria,Actinobacteria,Streptomycetales,Streptomycetaceae,Streptomyces
BGC0000043	BGC0000043	Moorea producens 19L curacin A biosynthetic gene cluster, partial sequence	T1PKS	PKSI	Moorena producens 19L	Bacteria,Cyanobacteria,Oscillatoriophycideae,Oscillatoriales,Oscillatoriaceae,Moorena
BGC0000044	BGC0000044	Stigmatella aurantiaca DW4/3-1, complete genome	T1PKS	PKSI	Stigmatella aurantiaca DW4/3-1	Bacteria,Proteobacteria,Deltaproteobacteria,Myxococcales,Cystobacterineae,Archangiaceae,Stigmatella
BGC0000045	BGC0000045	Aspergillus terreus strain AH-02-30-F7 dehydrocurvularin biosynthetic gene cluster, complete sequence	T1PKS	PKSI	Aspergillus terreus	Eukaryota,Fungi,Dikarya,Ascomycota,Pezizomycotina,Eurotiomycetes,Eurotiomycetidae,Eurotiales,Aspergillaceae,Aspergillus,Aspergillus subgen. Circumdati
BGC0000046	BGC0000046	Alternaria brassicicola strain MUCL 202097 depudecin gene cluster, complete sequence	T1PKS	PKSI	Alternaria brassicicola	Eukaryota,Fungi,Dikarya,Ascomycota,Pezizomycotina,Dothideomycetes,Pleosporomycetidae,Pleosporales,Pleosporineae,Pleosporaceae,Alternaria,Alternaria sect. Brassicicola
BGC0000047	BGC0000047	Streptomyces sp. KCTC 0041BP dihydrochalcomyin biosynthesis gene cluster, complete sequence	T1PKS	PKSI	Streptomyces sp. KCTC 0041BP	Bacteria,Actinobacteria,Streptomycetales,Streptomycetaceae,Streptomyces
BGC0000048	BGC0000048	Mycosphaerella pini hypothetical protein (DS34) gene, partial cds; hypothetical protein (DS33), putative methionine permease (DS32), putative translation elongation factor (DS31), hypothetical protein (DS30), hypothetical protein (DS29), putative MFS multidrug transporter (DS28), hypothetical protein (DS27), hypothetical protein (DS26), putative amino acid permease (DS25), putative flavin-binding…	T1PKS	PKSI	Dothistroma septosporum	Eukaryota,Fungi,Dikarya,Ascomycota,Pezizomycotina,Dothideomycetes,Dothideomycetidae,Mycosphaerellales,Mycosphaerellaceae,Dothistroma
BGC0000050	BGC0000050	Streptomyces aculeolatus A gene locus, complete sequence	T1PKS	PKSI	Streptomyces aculeolatus	Bacteria,Actinobacteria,Streptomycetales,Streptomycetaceae,Streptomyces
BGC0000051	BGC0000051	UNVERIFIED: Streptomyces aburaviensis ebelactone gene cluster, complete sequence	T1PKS	PKSI	Kitasatospora aburaviensis	Bacteria,Actinobacteria,Streptomycetales,Streptomycetaceae,Kitasatospora
BGC0000052	BGC0000052	Streptomyces aizunensis strain NRRL B-11277 glycosyltransferase, polyketide synthase type Is, acyl transferase, membrane protein, ABC transporter, sugar dehydratase/epimerase, sugar epimerase, sugar nucleotidyltransferase, sugar dehydratase/epimerase, thioesterase, acyl CoA ligase, amine oxidase, phosphopantetheinyl transferase, transcriptional regulator, carboxylase/carboxyltransferase, amidinoh…	T1PKS	PKSI	Streptomyces aizunensis	Bacteria,Actinobacteria,Streptomycetales,Streptomycetaceae,Streptomyces
BGC0000053	BGC0000053	Sequence 49 from patent US 7595187	T1PKS	PKSI	Unknown. Unclassified.
BGC0000054	BGC0000054	Aeromicrobium erythreum putative transcriptional repressor and putative dehydrogenase/reductase genes, complete cds; erythromycin biosynthesis gene cluster, complete sequence; putative oxidoreductase and LipN genes, complete cds; monoamine oxidase gene, partial cds; and unknown gene	T1PKS	PKSI	Aeromicrobium erythreum	Bacteria,Actinobacteria,Propionibacteriales,Nocardioidaceae,Aeromicrobium
BGC0000055	BGC0000055	Saccharopolyspora erythraea NRRL2338 complete genome	T1PKS	PKSI	Saccharopolyspora erythraea NRRL 2338	Bacteria,Actinobacteria,Pseudonocardiales,Pseudonocardiaceae,Saccharopolyspora
BGC0000056	BGC0000056	Actinomadura verrucosospora strain ATCC 39334 esperamicin enediyne iterative type I polyketide synthase gene locus, partial sequence	T1PKS	PKSI	Actinomadura verrucosospora	Bacteria,Actinobacteria,Streptosporangiales,Thermomonosporaceae,Actinomadura
BGC0000057	BGC0000057	Aspergillus nidulans FGSC A4 chromosome II ANcontig1.135, whole genome shotgun sequence	T1PKS	PKSI	Aspergillus nidulans FGSC A4	Eukaryota,Fungi,Dikarya,Ascomycota,Pezizomycotina,Eurotiomycetes,Eurotiomycetidae,Eurotiales,Aspergillaceae,Aspergillus,Aspergillus subgen. Nidulantes
BGC0000058	BGC0000058	Streptomyces graminofaciens DNA, FD-891 producer gene cluster	T1PKS	PKSI	Streptomyces graminofaciens	Bacteria,Actinobacteria,Streptomycetales,Streptomycetaceae,Streptomyces
BGC0000059	BGC0000059	Streptomyces avermitilis MA-4680 = NBRC 14893 DNA, complete genome	T1PKS	PKSI	Streptomyces avermitilis MA-4680 = NBRC 14893	Bacteria,Actinobacteria,Streptomycetales,Streptomycetaceae,Streptomyces
BGC0000060	BGC0000060	Streptomyces pulveraceus strain ATCC 31906 fostriecin biosynthetic gene cluster, complete sequence	T1PKS	PKSI	Streptomyces pulveraceus	Bacteria,Actinobacteria,Streptomycetales,Streptomycetaceae,Streptomyces
BGC0000062	BGC0000062	Gibberella moniliformis fumonisin biosynthetic gene cluster, complete sequence	T1PKS	PKSI	[Gibberella] fujikuroi var. moniliformis	Eukaryota,Fungi,Dikarya,Ascomycota,Pezizomycotina,Sordariomycetes,Hypocreomycetidae,Hypocreales,Nectriaceae,Fusarium,Fusarium fujikuroi species complex
BGC0000063	BGC0000063	Fusarium oxysporum strain FRC O-1890 fumonisin biosynthetic gene cluster, complete sequence	T1PKS	PKSI	Fusarium oxysporum	Eukaryota,Fungi,Dikarya,Ascomycota,Pezizomycotina,Sordariomycetes,Hypocreomycetidae,Hypocreales,Nectriaceae,Fusarium,Fusarium oxysporum species complex
BGC0000064	BGC0000064	Gibberella fujikuroi FUSS (fusA) gene, complete cds	T1PKS.NRPS	PKS-NRP_Hybrids	Fusarium verticillioides	Eukaryota,Fungi,Dikarya,Ascomycota,Pezizomycotina,Sordariomycetes,Hypocreomycetidae,Hypocreales,Nectriaceae,Fusarium,Fusarium fujikuroi species complex
BGC0000065	BGC0000065	Streptomyces galbus strain KCCM 41354 transcriptional regulator, dehydrogenase, oxidoreductase, hydrolase, DNA binding protein, and O-methyltransferase genes, complete cds; methoxymalonyl-ACP biosynthesis gene locus, complete sequence; monooxygenase, beta-ketoacyl synthases, acyltransferase, oxidoreductase, transcriptional regulator, dehydratase, transport protein, dehydratase, transcriptional re…	PKS-like	PKSother	Streptomyces galbus	Bacteria,Actinobacteria,Streptomycetales,Streptomycetaceae,Streptomyces
BGC0000066	BGC0000066	Streptomyces hygroscopicus strain NRRL 3602 geldanamycin biosynthesis gene cluster, partial sequence	T1PKS.NRPS-like	PKS-NRP_Hybrids	Streptomyces hygroscopicus	Bacteria,Actinobacteria,Streptomycetales,Streptomycetaceae,Streptomyces,Streptomyces violaceusniger group
BGC0000067	BGC0000067	Streptomyces hygroscopicus subsp. duamyceticus strain JCM4427 geldanamycin biosynthesis gene cluster, partial sequence	T1PKS.NRPS-like	PKS-NRP_Hybrids	Streptomyces hygroscopicus subsp. duamyceticus	Bacteria,Actinobacteria,Streptomycetales,Streptomycetaceae,Streptomyces,Streptomyces violaceusniger group
BGC0000068	BGC0000068	Streptomyces hygroscopicus strain 17997 geldanamycin biosynthesis gene cluster, partial sequence	T1PKS	PKSI	Streptomyces hygroscopicus	Bacteria,Actinobacteria,Streptomycetales,Streptomycetaceae,Streptomyces,Streptomyces violaceusniger group
BGC0000069	BGC0000069	Cystobacter violaceus strain Cb vi76 gephyronic acid biosynthetic gene cluster, complete sequence	T1PKS	PKSI	Archangium violaceum Cb vi76	Bacteria,Proteobacteria,Deltaproteobacteria,Myxococcales,Cystobacterineae,Archangiaceae,Archangium
BGC0000070	BGC0000070	Penicillium aethiopicum strain IBT 5753 griseofulvin biosynthetic gene cluster, complete sequence; and unknown genes	T1PKS	PKSI	Penicillium aethiopicum	Eukaryota,Fungi,Dikarya,Ascomycota,Pezizomycotina,Eurotiomycetes,Eurotiomycetidae,Eurotiales,Aspergillaceae,Penicillium
BGC0000072	BGC0000072	Pyxidicoccus fallax strain DSM 28991 gulmirecin biosynthesis gene cluster, complete sequence	T1PKS	PKSI	Pyxidicoccus fallax	Bacteria,Proteobacteria,Deltaproteobacteria,Myxococcales,Cystobacterineae,Myxococcaceae,Pyxidicoccus
BGC0000073	BGC0000073	Streptomyces halstedii halstoctacosanolide biosynthetic gene cluster (hlsA, hlsB, hlsC, hlsD, hlsE, hlsF, hlsG, hlsH, hlsI), complete cds	T1PKS	PKSI	Streptomyces halstedii	Bacteria,Actinobacteria,Streptomycetales,Streptomycetaceae,Streptomyces
BGC0000074	BGC0000074	Streptomyces hygroscopicus strain AM 3672 herbimycin polyketide biosynthetic gene cluster, complete sequence	T1PKS.NRPS-like	PKS-NRP_Hybrids	Streptomyces hygroscopicus	Bacteria,Actinobacteria,Streptomycetales,Streptomycetaceae,Streptomyces,Streptomyces violaceusniger group
BGC0000075	BGC0000075	Streptomyces sp. LZ35 hygrocin biosynthetic gene cluster, complete sequence	T1PKS.NRPS-like	PKS-NRP_Hybrids	Streptomyces sp. LZ35	Bacteria,Actinobacteria,Streptomycetales,Streptomycetaceae,Streptomyces
BGC0000076	BGC0000076	Hypomyces subiculosus strain DSM11931 hypothemycin gene cluster, partial sequence	T1PKS	PKSI	Hypomyces subiculosus	Eukaryota,Fungi,Dikarya,Ascomycota,Pezizomycotina,Sordariomycetes,Hypocreomycetidae,Hypocreales,Hypocreaceae,Hypomyces
BGC0000077	BGC0000077	Hypomyces subiculosus strain DSM11932 hypothemycin gene cluster, complete sequence; and oxidoreductase gene, complete cds	T1PKS	PKSI	Hypomyces subiculosus	Eukaryota,Fungi,Dikarya,Ascomycota,Pezizomycotina,Sordariomycetes,Hypocreomycetidae,Hypocreales,Hypocreaceae,Hypomyces
BGC0000078	BGC0000078	Streptomyces sp. ML694-90F3 DNA, incednine biosynthetic gene cluster	T1PKS.oligosaccharide	Others	Streptomyces sp. ML694-90F3	Bacteria,Actinobacteria,Streptomycetales,Streptomycetaceae,Streptomyces
BGC0000079	BGC0000079	Streptomyces antibioticus strain NRRL8167 indanomycin biosynthetic gene cluster, complete sequence	T1PKS	PKSI	Streptomyces antibioticus	Bacteria,Actinobacteria,Streptomycetales,Streptomycetaceae,Streptomyces
BGC0000080	BGC0000080	Polyangium cellulosum strain So ce307 conserved hypothetical protein gene, partial cds; and jerangolid gene cluster, partial sequence	T1PKS	PKSI	Sorangium cellulosum	Bacteria,Proteobacteria,Deltaproteobacteria,Myxococcales,Sorangiineae,Polyangiaceae,Sorangium
BGC0000081	BGC0000081	Streptoalloteichus sp. ATCC 53650 kedarcidin biosynthetic gene cluster, complete sequence	T1PKS.NRPS.NRPS-like.arylpolyene	Others	Streptoalloteichus sp. ATCC 53650	Bacteria,Actinobacteria,Pseudonocardiales,Pseudonocardiaceae,Streptoalloteichus,unclassified Streptoalloteichus
BGC0000082	BGC0000082	Actinomadura kijaniata fructokinase gene, partial cds; kijanimicin gene cluster, complete sequence; and D-ala, D-ala carboxypeptidase, conserved hypothetical protein, permease, and selenium binding protein genes, complete cds	T1PKS.oligosaccharide	Others	Actinomadura kijaniata	Bacteria,Actinobacteria,Streptosporangiales,Thermomonosporaceae,Actinomadura
BGC0000083	BGC0000083	Streptomyces amphibiosporus strain ATCC 53964 lactimidomycin gene cluster, complete sequence	transAT-PKS	PKSother	Streptomyces amphibiosporus	Bacteria,Actinobacteria,Streptomycetales,Streptomycetaceae,Streptomyces
BGC0000084	BGC0000084	Streptomyces sp. CS684 hypothetical protein, putative cytochrome c oxidase, putative histidine kinase sensor, and putative magnesium/manganese-dependent protein phosphatase genes, complete cds; laidlomycin biosynthetic gene cluster, complete sequence; putative membrane protein, putative major facilitator superfamily transporter, putative succinic semialdehyde dehydrogenase, hypothetical proteins,…	T1PKS	PKSI	Streptomyces sp. CS684	Bacteria,Actinobacteria,Streptomycetales,Streptomycetaceae,Streptomyces
BGC0000085	BGC0000085	Streptomyces rochei plasmid pSLA2-L DNA, complete sequence	T1PKS	PKSI	Streptomyces rochei	Bacteria,Actinobacteria,Streptomycetales,Streptomycetaceae,Streptomyces,Streptomyces rochei group
BGC0000086	BGC0000086	Streptomyces lasaliensis plasmid pKSL polyether antibiotic lasalocid biosynthesis gene cluster, partial sequence	T1PKS	PKSI	Streptomyces lasalocidi	Bacteria,Actinobacteria,Streptomycetales,Streptomycetaceae,Streptomyces
BGC0000087	BGC0000087	Streptomyces lasaliensis lasalocid biosynthetic gene cluster, strain NRRL 3382R	T1PKS	PKSI	Streptomyces lasalocidi	Bacteria,Actinobacteria,Streptomycetales,Streptomycetaceae,Streptomyces
BGC0000088	BGC0000088	Aspergillus terreus strain ATCC 20542 esterase, cytochrome P450 monooxygenase (lovA), enoyl reductase (lovC), transesterase (lovD), hydroxymethylglutaryl-coenzyme A reductase, regulatory protein (lovE), polyketide synthase (lovF), regulatory protein, and cytochrome P450 monooxygenase genes, complete cds; and unknown genes	T1PKS	PKSI	Aspergillus terreus	Eukaryota,Fungi,Dikarya,Ascomycota,Pezizomycotina,Eurotiomycetes,Eurotiomycetidae,Eurotiales,Aspergillaceae,Aspergillus,Aspergillus subgen. Circumdati
BGC0000090	BGC0000090	Actinosynnema pretiosum subsp. pretiosum strain ATCC 31280 macbecin biosynthesis gene cluster, complete sequence	T1PKS.NRPS-like	PKS-NRP_Hybrids	Actinosynnema pretiosum subsp. pretiosum	Bacteria,Actinobacteria,Pseudonocardiales,Pseudonocardiaceae,Actinosynnema
BGC0000091	BGC0000091	Streptomyces sp. CNQ-617 marineosin biosynthetic gene cluster, complete sequence	T1PKS.NRPS-like.prodigiosin	PKS-NRP_Hybrids	Streptomyces sp. CNQ-617	Bacteria,Actinobacteria,Streptomycetales,Streptomycetaceae,Streptomyces
BGC0000092	BGC0000092	Micromonospora megalomicea subsp. nigra megalomicin biosynthetic gene cluster, partial sequence	T1PKS	PKSI	Micromonospora megalomicea subsp. nigra	Bacteria,Actinobacteria,Micromonosporales,Micromonosporaceae,Micromonospora
BGC0000093	BGC0000093	Streptomyces nanchangensis strain NS3226 meilingmycin biosynthetic gene cluster, partial sequence	T1PKS	PKSI	Streptomyces nanchangensis	Bacteria,Actinobacteria,Streptomycetales,Streptomycetaceae,Streptomyces
BGC0000094	BGC0000094	Streptomyces venezuelae methymycin/pikromycin polyketide synthase gene cluster, complete sequence	T1PKS	PKSI	Streptomyces venezuelae	Bacteria,Actinobacteria,Streptomycetales,Streptomycetaceae,Streptomyces
BGC0000096	BGC0000096	Midecamycin biosynthetic gene cluster	T1PKS	PKSI	Streptomyces mycarofaciens	Bacteria,Actinobacteria,Streptomycetales,Streptomycetaceae,Streptomyces
BGC0000097	BGC0000097	Streptomyces sp. MP39-85 putative lipoprotein and hypothetical protein genes, complete cds; and ML-449 biosynthetic gene cluster, complete sequence	T1PKS	PKSI	Streptomyces sp. MP39-85	Bacteria,Actinobacteria,Streptomycetales,Streptomycetaceae,Streptomyces
BGC0000098	BGC0000098	Monascus pilosus monacolin K biosynthetic gene cluster, complete sequence	T1PKS	PKSI	Monascus pilosus	Eukaryota,Fungi,Dikarya,Ascomycota,Pezizomycotina,Eurotiomycetes,Eurotiomycetidae,Eurotiales,Aspergillaceae,Monascus
BGC0000099	BGC0000099	Penicillium marneffei strain PM1 putative polyketide synthase PKS3 gene, complete cds	T1PKS	PKSI	Talaromyces marneffei	Eukaryota,Fungi,Dikarya,Ascomycota,Pezizomycotina,Eurotiomycetes,Eurotiomycetidae,Eurotiales,Trichocomaceae,Talaromyces,Talaromyces sect. Talaromyces
BGC0000100	BGC0000100	Streptomyces cinnamonensis polyether antibiotic monensin biosynthesis gene cluster, partial sequence	T1PKS	PKSI	Streptomyces virginiae	Bacteria,Actinobacteria,Streptomycetales,Streptomycetaceae,Streptomyces
BGC0000102	BGC0000102	Micromonospora griseorubida gene cluster for the polyketide macrolide mycinamicin, partial and comeplete cds	T1PKS	PKSI	Micromonospora griseorubida	Bacteria,Actinobacteria,Micromonosporales,Micromonosporaceae,Micromonospora
BGC0000103	BGC0000103	Mycobacterium ulcerans plasmid pMUM001, complete plasmid genome	T1PKS	PKSI	Mycobacterium ulcerans Agy99	Bacteria,Actinobacteria,Corynebacteriales,Mycobacteriaceae,Mycobacterium
BGC0000104	BGC0000104	Penicillium brevicompactum mycophenolic acid biosynthesis gene cluster, complete sequence	T1PKS	PKSI	Penicillium brevicompactum	Eukaryota,Fungi,Dikarya,Ascomycota,Pezizomycotina,Eurotiomycetes,Eurotiomycetidae,Eurotiales,Aspergillaceae,Penicillium
BGC0000105	BGC0000105	Streptomyces nanchangensis NS3226 polyether ionophore nanchangmycin biosynthetic gene cluster, complete sequence	T1PKS	PKSI	Streptomyces nanchangensis	Bacteria,Actinobacteria,Streptomycetales,Streptomycetaceae,Streptomyces
BGC0000106	BGC0000106	Streptomyces sp. CS naphthomycin biosynthetic gene cluster, partial sequence	T1PKS.NRPS-like	PKS-NRP_Hybrids	Streptomyces sp. CS	Bacteria,Actinobacteria,Streptomycetales,Streptomycetaceae,Streptomyces
BGC0000107	BGC0000107	TPA_asm: Aspergillus nidulans FGSC A4 chromosome II	T1PKS	PKSI	Aspergillus nidulans FGSC A4	Eukaryota,Fungi,Dikarya,Ascomycota,Pezizomycotina,Eurotiomycetes,Eurotiomycetidae,Eurotiales,Aspergillaceae,Aspergillus,Aspergillus subgen. Nidulantes
BGC0000108	BGC0000108	Streptomyces chattanoogensis strain L10 natamycin biosynthetic gene cluster, partial sequence	T1PKS.NRPS-like	PKS-NRP_Hybrids	Streptomyces chattanoogensis	Bacteria,Actinobacteria,Streptomycetales,Streptomycetaceae,Streptomyces
BGC0000109	BGC0000109	Streptomyces cyaneogriseus subsp. noncyanogenus gene cluster (nemR, nemG, nemF, nemA1-1, nemA1-2, nemA2, nemC, nemD, nemE, nemA3, nemA4, orf1), complete cds	T1PKS	PKSI	Streptomyces cyaneogriseus subsp. noncyanogenus	Bacteria,Actinobacteria,Streptomycetales,Streptomycetaceae,Streptomyces
BGC0000110	BGC0000110	Streptomyces orinoci neoaureothin biosynthetic gene cluster	T1PKS	PKSI	Streptomyces orinoci	Bacteria,Actinobacteria,Streptomycetales,Streptomycetaceae,Streptomyces
BGC0000111	BGC0000111	Streptomyces carzinostaticus DNA, biosynthetic gene cluster for antitumor antibiotic Neocarzilin, complete and partial cds	T1PKS	PKSI	Streptomyces carzinostaticus	Bacteria,Actinobacteria,Streptomycetales,Streptomycetaceae,Streptomyces
BGC0000112	BGC0000112	Streptomyces carzinostaticus subsp. neocarzinostaticus neocarzinostatin biosynthetic locus, complete sequence	T1PKS.butyrolactone	Others	Streptomyces carzinostaticus subsp. neocarzinostaticus	Bacteria,Actinobacteria,Streptomycetales,Streptomycetaceae,Streptomyces
BGC0000113	BGC0000113	Streptomyces caelestis cytochrome P-450 hydroxylase homolog (nidi) gene, partial cds; polyketide synthase modules 1 through 7 (nidA) genes, complete cds; and N-methyltransferase homolog gene, partial cds	T1PKS	PKSI	Streptomyces caelestis	Bacteria,Actinobacteria,Streptomycetales,Streptomycetaceae,Streptomyces
BGC0000114	BGC0000114	Streptomyces violaceusniger strain DSM 4137 polyether nigericin biosynthetic gene cluster, complete sequence	T1PKS	PKSI	Streptomyces violaceusniger	Bacteria,Actinobacteria,Streptomycetales,Streptomycetaceae,Streptomyces,Streptomyces violaceusniger group
BGC0000115	BGC0000115	Streptomyces noursei ATCC 11455 nystatin biosynthetic gene cluster, complete sequence	T1PKS	PKSI	Streptomyces noursei ATCC 11455	Bacteria,Actinobacteria,Streptomycetales,Streptomycetaceae,Streptomyces
BGC0000116	BGC0000116	Pseudonocardia autotrophica strain KCTC9441 polyene biosynthetic gene cluster, complete sequence	T1PKS	PKSI	Pseudonocardia autotrophica	Bacteria,Actinobacteria,Pseudonocardiales,Pseudonocardiaceae,Pseudonocardia
BGC0000117	BGC0000117	Streptomyces avermitilis oligomycin biosynthetic gene cluster	T1PKS	PKSI	Streptomyces avermitilis	Bacteria,Actinobacteria,Streptomycetales,Streptomycetaceae,Streptomyces
BGC0000118	BGC0000118	Streptomyces pactum pactamycin biosynthetic gene cluster, partial and complete cds, strain: NBRC 13433	T1PKS.arylpolyene.PKS-like	Others	Streptomyces pactum	Bacteria,Actinobacteria,Streptomycetales,Streptomycetaceae,Streptomyces
BGC0000119	BGC0000119	Streptomyces pactum strain ATCC 27456 pactamycin biosynthetic gene cluster, partial sequence	T1PKS.arylpolyene.PKS-like	Others	Streptomyces pactum	Bacteria,Actinobacteria,Streptomycetales,Streptomycetaceae,Streptomyces
BGC0000120	BGC0000120	Penicillium expansum strain NRRL 35695 patulin biosynthetic gene cluster, complete sequence	T1PKS	PKSI	Penicillium expansum	Eukaryota,Fungi,Dikarya,Ascomycota,Pezizomycotina,Eurotiomycetes,Eurotiomycetidae,Eurotiales,Aspergillaceae,Penicillium
BGC0000121	BGC0000121	Pestalotiopsis fici strain CGMCC3.15140 pestheic acid biosynthetic gene cluster, complete sequence	T1PKS	PKSI	Pestalotiopsis fici	Eukaryota,Fungi,Dikarya,Ascomycota,Pezizomycotina,Sordariomycetes,Xylariomycetidae,Xylariales,Sporocadaceae,Pestalotiopsis
BGC0000122	BGC0000122	Nannocystis pusilla strain B150 phenylnannolone gene cluster, partial sequence	T1PKS.NRPS-like	PKS-NRP_Hybrids	Nannocystis pusilla	Bacteria,Proteobacteria,Deltaproteobacteria,Myxococcales,Nannocystineae,Nannocystaceae,Nannocystis
BGC0000123	BGC0000123	Streptomyces sp. HK803 PlmR5 (plmR5), PlmR4 (plmR4), PlmR3 (plmR3), PlmR2 (plmR2), Plm8 (plm8), Plm4 (plm4), Plm5 (plm5), Plm6 (plm6), Plm7 (plm7), PlmT8 (plmT8), PlmT7 (plmT7), PlmT6 (plmT6), PlmT5 (plmT5), PlmT4 (plmT4), PlmT3 (plmT3), PlmT2 (plmT2), PlmT1 (plmT1), Plm1 (plm1), Plm2-3 (plm2-3), PlmJK (plmJK), PlmL (plmL), ChcA (chcA), PlmM (plmM), PlmR1 (plmR1), PlmI (plmI), PlmS2 (plmS2), PlmS…	T1PKS	PKSI	Streptomyces sp. HK803	Bacteria,Actinobacteria,Streptomycetales,Streptomycetaceae,Streptomyces
BGC0000124	BGC0000124	Streptomyces piomogenus piericidin A1 gene cluster, partial sequence	T1PKS	PKSI	Streptomyces piomogenus	Bacteria,Actinobacteria,Streptomycetales,Streptomycetaceae,Streptomyces
BGC0000125	BGC0000125	Streptomyces natalensis pimaricin biosynthetic gene cluster	T1PKS.NRPS-like	PKS-NRP_Hybrids	Streptomyces natalensis	Bacteria,Actinobacteria,Streptomycetales,Streptomycetaceae,Streptomyces
BGC0000126	BGC0000126	Streptomyces platensis pldAI, pldAII, pldAIII, pldAIV, pldB, pldC, pldD, pldR gene cluster, complete cds, strain: Mer-11107	T1PKS	PKSI	Streptomyces platensis	Bacteria,Actinobacteria,Streptomycetales,Streptomycetaceae,Streptomyces
BGC0000127	BGC0000127	Pseudomonas fluorescens strain Pf-5 pyoluteorin biosynthetic gene cluster, partial sequence	T1PKS	PKSI	Pseudomonas protegens Pf-5	Bacteria,Proteobacteria,Gammaproteobacteria,Pseudomonadales,Pseudomonadaceae,Pseudomonas
BGC0000128	BGC0000128	Pseudomonas sp. M18 pyoluteorin biosynthetic and ABC transporter gene cluster, partial sequence	T1PKS	PKSI	Pseudomonas sp. M18	Bacteria,Proteobacteria,Gammaproteobacteria,Pseudomonadales,Pseudomonadaceae,Pseudomonas
BGC0000129	BGC0000129	Aspergillus fumigatus Af293 chromosome 6, whole genome shotgun sequence	T1PKS	PKSI	Aspergillus fumigatus Af293	Eukaryota,Fungi,Dikarya,Ascomycota,Pezizomycotina,Eurotiomycetes,Eurotiomycetidae,Eurotiales,Aspergillaceae,Aspergillus,Aspergillus subgen. Fumigati
BGC0000130	BGC0000130	Streptomyces vitaminophilus ATCC 31673 pyrrolomycin biosynthetic gene cluster, complete sequence	T1PKS	PKSI	Streptomyces vitaminophilus	Bacteria,Actinobacteria,Streptomycetales,Streptomycetaceae,Streptomyces
BGC0000131	BGC0000131	Streptomyces sp. UC 11065 pyrrolomycin biosynthetic gene cluster, partial sequence		Others	Streptomyces sp. UC 11065	Bacteria,Actinobacteria,Streptomycetales,Streptomycetaceae,Streptomyces
BGC0000132	BGC0000132	Streptomyces sp. UC 11065 pyrrolomycin biosynthetic gene cluster, partial sequence	T1PKS	PKSI	Streptomyces sp. UC 11065	Bacteria,Actinobacteria,Streptomycetales,Streptomycetaceae,Streptomyces
BGC0000133	BGC0000133	Amycolatopsis orientalis quartromicin biosynthetic gene cluster, complete sequence	T1PKS	PKSI	Amycolatopsis orientalis	Bacteria,Actinobacteria,Pseudonocardiales,Pseudonocardiaceae,Amycolatopsis
BGC0000134	BGC0000134	Pochonia chlamydosporia strain ATCC 16683 radicicol gene cluster, partial sequence	T1PKS	PKSI	Pochonia chlamydosporia	Eukaryota,Fungi,Dikarya,Ascomycota,Pezizomycotina,Sordariomycetes,Hypocreomycetidae,Hypocreales,Clavicipitaceae,Pochonia
BGC0000135	BGC0000135	Streptomyces sp. SN-593 DNA, reveromycin biosynthetic gene cluster, complete sequence	T1PKS	PKSI	Streptomyces sp. SN-593	Bacteria,Actinobacteria,Streptomycetales,Streptomycetaceae,Streptomyces
BGC0000136	BGC0000136	Amycolatopsis mediterranei rifamycin biosynthetic gene cluster	T1PKS.NRPS-like	PKS-NRP_Hybrids	Amycolatopsis mediterranei S699	Bacteria,Actinobacteria,Pseudonocardiales,Pseudonocardiaceae,Amycolatopsis
BGC0000137	BGC0000137	Salinispora arenicola CNS-205, complete genome	T1PKS.NRPS-like	PKS-NRP_Hybrids	Salinispora arenicola CNS-205	Bacteria,Actinobacteria,Micromonosporales,Micromonosporaceae,Salinispora
BGC0000138	BGC0000138	Streptomyces diastaticus polyketide rim gene cluster, partial sequence	T1PKS.NRPS-like	PKS-NRP_Hybrids	Streptomyces diastaticus	Bacteria,Actinobacteria,Streptomycetales,Streptomycetaceae,Streptomyces,Streptomyces diastaticus group
BGC0000140	BGC0000140	Streptomyces sp. 88-682 putative dipeptidyl aminopeptidase gene, complete cds; tetronate RK-682 biosynthetic gene cluster, complete sequence; and putative beta-lactamase domain-containing protein gene, complete cds	T1PKS	PKSI	Streptomyces sp. 88-682	Bacteria,Actinobacteria,Streptomycetales,Streptomycetaceae,Streptomyces
BGC0000141	BGC0000141	Streptomyces achromogenes subsp. rubradiris complete rubradirin gene cluster, strain NRRL 3061	T1PKS.aminocoumarin.NRPS-like	Others	Streptomyces rubradiris	Bacteria,Actinobacteria,Streptomycetales,Streptomycetaceae,Streptomyces
BGC0000142	BGC0000142	Salinispora tropica CNB-440, complete genome	T1PKS.RRE-containing	Others	Salinispora tropica CNB-440	Bacteria,Actinobacteria,Micromonosporales,Micromonosporaceae,Salinispora
BGC0000143	BGC0000143	Streptomyces albus strain CCM4719 salinomycin biosynthetic gene cluster, partial sequence	T1PKS	PKSI	Streptomyces albus	Bacteria,Actinobacteria,Streptomycetales,Streptomycetaceae,Streptomyces
BGC0000144	BGC0000144	Streptomyces albus strain XM211 polyether ionophore salinomycin biosynthetic gene cluster, complete sequence and flanking region	T1PKS.butyrolactone	Others	Streptomyces albus	Bacteria,Actinobacteria,Streptomycetales,Streptomycetaceae,Streptomyces
BGC0000145	BGC0000145	Salinispora tropica strain CNB-476 salinosporamide A biosynthetic gene cluster, partial sequence	T1PKS.transAT-PKS-like.NRPS-like	PKS-NRP_Hybrids	Salinispora tropica	Bacteria,Actinobacteria,Micromonosporales,Micromonosporaceae,Salinispora
BGC0000146	BGC0000146	Alternaria solani solanapyrone biosynthetic gene cluster (sol6, sol5, sol4, sol3, sol2, sol1), complete cds	T1PKS	PKSI	Alternaria solani	Eukaryota,Fungi,Dikarya,Ascomycota,Pezizomycotina,Dothideomycetes,Pleosporomycetidae,Pleosporales,Pleosporineae,Pleosporaceae,Alternaria,Alternaria sect. Porri
BGC0000147	BGC0000147	Sorangium cellulosum acyl-CoA dehydrogenase (sorE), beta-hydroxybutyryl-CoA dehydrogenase (sorD), putative methoxymalonyl-CoA synthase (sorC), reductase (sorR), soraphen polyketide synthase A (sorA), soraphen polyketide synthase B (sorB), O-methyltransferase (sorM), beta-mannanase, and xylanse-arabinofuranosidase bifunctional enzyme genes, complete cds; and unknown genes	T1PKS	PKSI	Sorangium cellulosum	Bacteria,Proteobacteria,Deltaproteobacteria,Myxococcales,Sorangiineae,Polyangiaceae,Sorangium
BGC0000148	BGC0000148	Saccharopolyspora spinosa probable lysR-type transcriptional regulator, probable keto acyl reductase, spinosad biosynthetic gene cluster, complete sequence, and probable exodeoxyribonuclease V genes, complete cds; and unknown gene	T1PKS	PKSI	Saccharopolyspora spinosa	Bacteria,Actinobacteria,Pseudonocardiales,Pseudonocardiaceae,Saccharopolyspora
BGC0000149	BGC0000149	Polyangium cellulosum spirangien biosynthetic gene cluster, strain So ce90	T1PKS	PKSI	Sorangium cellulosum	Bacteria,Proteobacteria,Deltaproteobacteria,Myxococcales,Sorangiineae,Polyangiaceae,Sorangium
BGC0000150	BGC0000150	Salinispora tropica CNB-440, complete genome	T1PKS.NRPS-like	PKS-NRP_Hybrids	Salinispora tropica CNB-440	Bacteria,Actinobacteria,Micromonosporales,Micromonosporaceae,Salinispora
BGC0000151	BGC0000151	Streptomyces ambofaciens ATCC 23877 right chromosomal arm	T1PKS	PKSI	Streptomyces ambofaciens ATCC 23877	Bacteria,Actinobacteria,Streptomycetales,Streptomycetaceae,Streptomyces
BGC0000152	BGC0000152	Emericella nidulans sterigmatocystin biosynthetic gene cluster: (stcA), (stcB), (stcC), (stcE), (aflR), (stcF), (stcI), (stcJ), (stcK), (stcL), (stcO), (stcQ), (stcS), (stcT), (stcU), (stcV) and (stcW) genes, complete cds	T1PKS	PKSI	Aspergillus nidulans	Eukaryota,Fungi,Dikarya,Ascomycota,Pezizomycotina,Eurotiomycetes,Eurotiomycetidae,Eurotiales,Aspergillaceae,Aspergillus,Aspergillus subgen. Nidulantes
BGC0000153	BGC0000153	Stigmatella aurantiaca ORF8, ORF7, ORF6, ORF5, ORF4, ORF3, ORF2, ORF1, stiA gene, stiB gene, stiC gene, stiD gene, stiE gene, stiF gene, stiG gene, stiH gene, stiJ gene, stiK gene, stiL gene and ORF9	T1PKS	PKSI	Stigmatella aurantiaca Sg a15	Bacteria,Proteobacteria,Deltaproteobacteria,Myxococcales,Cystobacterineae,Archangiaceae,Stigmatella
BGC0000154	BGC0000154	Talaromyces stipitatus ATCC 10500 scf_1105507295555 genomic scaffold, whole genome shotgun sequence	T1PKS	PKSI	Talaromyces stipitatus ATCC 10500	Eukaryota,Fungi,Dikarya,Ascomycota,Pezizomycotina,Eurotiomycetes,Eurotiomycetidae,Eurotiales,Trichocomaceae,Talaromyces,Talaromyces sect. Talaromyces
BGC0000156	BGC0000156	Aspergillus niger strain ATCC 1015 TAN-1612 biosynthetic gene cluster, partial sequence	T1PKS	PKSI	Aspergillus niger	Eukaryota,Fungi,Dikarya,Ascomycota,Pezizomycotina,Eurotiomycetes,Eurotiomycetidae,Eurotiales,Aspergillaceae,Aspergillus,Aspergillus subgen. Circumdati
BGC0000157	BGC0000157	Streptomyces sp. CK4412 tautomycetin biosynthetic gene cluster, complete sequence	T1PKS	PKSI	Streptomyces sp. CK4412	Bacteria,Actinobacteria,Streptomycetales,Streptomycetaceae,Streptomyces
BGC0000158	BGC0000158	Streptomyces griseochromogenes tautomycetin biosynthetic gene cluster, complete sequence	T1PKS	PKSI	Streptomyces griseochromogenes	Bacteria,Actinobacteria,Streptomycetales,Streptomycetaceae,Streptomyces
BGC0000159	BGC0000159	Streptomyces spiroverticillatus conserved hypothetical protein, hypothetical proteins, putative dehydrogenase, putative MOSC ferredoxin--oxidoreductase, and hypothetical protein genes, complete cds; tautomycin gene cluster, complete sequence; and hypothetical protein genes, complete cds	T1PKS	PKSI	Streptomyces spiroverticillatus	Bacteria,Actinobacteria,Streptomycetales,Streptomycetaceae,Streptomyces
BGC0000160	BGC0000160	Aspergillus terreus NIH2624 scaffold_9 genomic scaffold, whole genome shotgun sequence	T1PKS	PKSI	Aspergillus terreus NIH2624	Eukaryota,Fungi,Dikarya,Ascomycota,Pezizomycotina,Eurotiomycetes,Eurotiomycetidae,Eurotiales,Aspergillaceae,Aspergillus,Aspergillus subgen. Circumdati
BGC0000161	BGC0000161	Aspergillus terreus NIH2624 scaffold_1 genomic scaffold, whole genome shotgun sequence	T1PKS	PKSI	Aspergillus terreus NIH2624	Eukaryota,Fungi,Dikarya,Ascomycota,Pezizomycotina,Eurotiomycetes,Eurotiomycetidae,Eurotiales,Aspergillaceae,Aspergillus,Aspergillus subgen. Circumdati
BGC0000162	BGC0000162	Micromonospora chalcea tetrocarcin A gene cluster, complete sequence	T1PKS	PKSI	Micromonospora chalcea	Bacteria,Actinobacteria,Micromonosporales,Micromonosporaceae,Micromonospora
BGC0000163	BGC0000163	Streptomyces longisporoflavus strain NCIMB 11426 putative ABC transporter permease protein gene, partial cds; putative ABC transporter permease protein, conserved hypothetical protein, putative sugar kinase, zinc-binding dehydrogenase, integral membrane sugar transport protein, putative ABC transporter permease protein, putative multiple sugar ABC transporter solute-binding protein, DeoR family t…	T1PKS	PKSI	Streptomyces longisporoflavus	Bacteria,Actinobacteria,Streptomycetales,Streptomycetaceae,Streptomyces
BGC0000164	BGC0000164	Streptomyces sp. NRRL 11266 tetronomycin biosynthetic gene cluster, partial and complete cds	T1PKS	PKSI	Streptomyces sp. NRRL 11266	Bacteria,Actinobacteria,Streptomycetales,Streptomycetaceae,Streptomyces
BGC0000165	BGC0000165	Dactylosporangium aurantiacum subsp. hamdenensis strain NRRL 18085 tiacumicin biosynthesis gene cluster, genomic sequence	T1PKS.PKS-like	PKSother	Dactylosporangium aurantiacum subsp. hamdenensis	Bacteria,Actinobacteria,Micromonosporales,Micromonosporaceae,Dactylosporangium
BGC0000166	BGC0000166	Streptomyces fradiae tylactone synthase, starter module and modules 1-7, (tylG) gene, complete cds	T1PKS	PKSI	Streptomyces fradiae	Bacteria,Actinobacteria,Streptomycetales,Streptomycetaceae,Streptomyces
BGC0000167	BGC0000167	Streptomyces halstedii vicenistatin biosynthetic gene cluster (vinR1, vinA, vinB, vinC, vinP2, vinP3, vinP4, vinG, vinF, vinD, vinE, vinH, vinI, vinJ, vinK, vinL, vinM, vinN, vinO, vinP1), partial and complete cds	T1PKS	PKSI	Streptomyces halstedii	Bacteria,Actinobacteria,Streptomycetales,Streptomycetaceae,Streptomyces
BGC0000168	BGC0000168	Penicillium aethiopicum strain IBT 5753 viridicatumtoxin biosynthetic gene cluster, complete sequence; and unknown genes	T1PKS.indole	Others	Penicillium aethiopicum	Eukaryota,Fungi,Dikarya,Ascomycota,Pezizomycotina,Eurotiomycetes,Eurotiomycetidae,Eurotiales,Aspergillaceae,Penicillium
BGC0000170	BGC0000170	Aspergillus niger ATCC 1015, whole genome shotgun sequence	T1PKS	PKSI	Aspergillus niger ATCC 1015	Eukaryota,Fungi,Dikarya,Ascomycota,Pezizomycotina,Eurotiomycetes,Eurotiomycetidae,Eurotiales,Aspergillaceae,Aspergillus,Aspergillus subgen. Circumdati
BGC0000171	BGC0000171	Streptomyces himastatinicus ATCC 53653 9-methylstreptimidone biosynthesis gene cluster	transAT-PKS	PKSother	Streptomyces himastatinicus ATCC 53653	Bacteria,Actinobacteria,Streptomycetales,Streptomycetaceae,Streptomyces,Streptomyces violaceusniger group
BGC0000172	BGC0000172	Brevibacillus laterosporus PE36 PE_F_(paired)_contig_20, whole genome shotgun sequence	transAT-PKS	PKSother	Brevibacillus laterosporus PE36	Bacteria,Firmicutes,Bacilli,Bacillales,Paenibacillaceae,Brevibacillus
BGC0000173	BGC0000173	Burkholderia gladioli strain DMSZ11318 putative regulator gene, partial cds; putative regulator gene, complete cds; and bongkrekic acid biosynthentic gene cluster, partial sequence	transAT-PKS.T3PKS.PKS-like	PKSother	Burkholderia gladioli	Bacteria,Proteobacteria,Betaproteobacteria,Burkholderiales,Burkholderiaceae,Burkholderia
BGC0000174	BGC0000174	Candidatus Endobugula sertula isolate DEEP bryostatin ABCDX gene cluster, complete sequence	transAT-PKS-like	PKSother	Candidatus Endobugula sertula	Bacteria,Proteobacteria,Gammaproteobacteria,Cellvibrionales,Cellvibrionaceae,Candidatus Endobugula
BGC0000175	BGC0000175	Streptomyces sp. YIM 56141 hypothetical protein genes, complete cds; cycloheximide biosynthetic gene cluster, complete sequence; and hypothetical protein genes, complete cds	transAT-PKS.lanthipeptide-class-iv.NRPS-like	Others	Streptomyces sp. YIM 56141	Bacteria,Actinobacteria,Streptomycetales,Streptomycetaceae,Streptomyces
BGC0000176	BGC0000176	Bacillus amyloliquefaciens dif gene cluster directing synthesis of difficidin/oxydifficidin, strain FZB42	transAT-PKS	PKSother	Bacillus velezensis FZB42	Bacteria,Firmicutes,Bacilli,Bacillales,Bacillaceae,Bacillus,Bacillus amyloliquefaciens group
BGC0000177	BGC0000177	Streptomyces platensis subsp. rosaceus strain NRRL 18993 dorrigocin/migrastatin gene cluster, complete sequence	transAT-PKS	PKSother	Streptomyces platensis subsp. rosaceus	Bacteria,Actinobacteria,Streptomycetales,Streptomycetaceae,Streptomyces
BGC0000178	BGC0000178	Chitinophaga sancti major facilitator superfamily protein gene, complete cds; and biosynthesis gene cluster, complete sequence	transAT-PKS.T3PKS.NRPS-like.PKS-like	PKS-NRP_Hybrids	Chitinophaga sancti	Bacteria,Bacteroidetes,Chitinophagia,Chitinophagales,Chitinophagaceae,Chitinophaga
BGC0000179	BGC0000179	Sorangium cellulosum 'So ce 56' complete genome	transAT-PKS	PKSother	Sorangium cellulosum So ce56	Bacteria,Proteobacteria,Deltaproteobacteria,Myxococcales,Sorangiineae,Polyangiaceae,Sorangium
BGC0000180	BGC0000180	Legionella parisiensis strain ATCC 35299 lgl gene cluster, complete sequence	NRPS-like.transAT-PKS-like	PKS-NRP_Hybrids	Legionella parisiensis	Bacteria,Proteobacteria,Gammaproteobacteria,Legionellales,Legionellaceae,Legionella
BGC0000181	BGC0000181	Bacillus amyloliquefaciens pks2 gene cluster, strain FZB42	transAT-PKS	PKSother	Bacillus velezensis FZB42	Bacteria,Firmicutes,Bacilli,Bacillales,Bacillaceae,Bacillus,Bacillus amyloliquefaciens group
BGC0000182	BGC0000182	Pseudomonas fluorescens NCIMB 10586 mupirocin biosynthetic gene cluster	transAT-PKS.hserlactone.PKS-like	Others	Pseudomonas fluorescens	Bacteria,Proteobacteria,Gammaproteobacteria,Pseudomonadales,Pseudomonadaceae,Pseudomonas
BGC0000184	BGC0000184	Sorangium cellulosum strain So ce12 sorangicin gene cluster, complete sequence	transAT-PKS	PKSother	Sorangium cellulosum	Bacteria,Proteobacteria,Deltaproteobacteria,Myxococcales,Sorangiineae,Polyangiaceae,Sorangium
BGC0000185	BGC0000185	Teredinibacter turnerae T7901, complete genome	transAT-PKS	PKSother	Teredinibacter turnerae T7901	Bacteria,Proteobacteria,Gammaproteobacteria,Cellvibrionales,Cellvibrionaceae,Teredinibacter
BGC0000186	BGC0000186	Burkholderia thailandensis E264 chromosome II, complete sequence	transAT-PKS.NRPS.PKS-like	PKS-NRP_Hybrids	Burkholderia thailandensis E264	Bacteria,Proteobacteria,Betaproteobacteria,Burkholderiales,Burkholderiaceae,Burkholderia,pseudomallei group
BGC0000187	BGC0000187	Streptomyces nodosus subsp. asukaensis strain ATCC 29757 hypothetical protein genes, complete cds; asukamycin biosynthetic gene cluster, complete sequence	furan	Others	Streptomyces nodosus subsp. asukaensis	Bacteria,Actinobacteria,Streptomycetales,Streptomycetaceae,Streptomyces
BGC0000188	BGC0000188	Cylindrospermopsis raciborskii T3 toxin biosynthesis gene cluster, complete sequence		Others	Cylindrospermopsis raciborskii T3	Bacteria,Cyanobacteria,Nostocales,Aphanizomenonaceae,Cylindrospermopsis
BGC0000189	BGC0000189	Xenorhabdus bovienii SS-2004 chromosome, complete genome		Others	Xenorhabdus bovienii SS-2004	Bacteria,Proteobacteria,Gammaproteobacteria,Enterobacterales,Morganellaceae,Xenorhabdus
BGC0000190	BGC0000190	Streptomyces sp. SANK 61196 SAN biosynthetic gene cluster, complete sequence	T2PKS	PKSother	Streptomyces sp. SANK 61196	Bacteria,Actinobacteria,Streptomycetales,Streptomycetaceae,Streptomyces
BGC0000191	BGC0000191	Streptomyces galilaeus aklavinone-aclacinomycin biosynthesis gene cluster, complete cds	T2PKS.PKS-like	PKSother	Streptomyces galilaeus	Bacteria,Actinobacteria,Streptomycetales,Streptomycetaceae,Streptomyces
BGC0000192	BGC0000192	Streptomyces galilaeus aclacinomycin biosynthesis gene cluster, partial sequence	T2PKS.PKS-like	PKSother	Streptomyces galilaeus	Bacteria,Actinobacteria,Streptomycetales,Streptomycetaceae,Streptomyces
BGC0000193	BGC0000193	Streptomyces galilaeus aclacinomycin biosynthetic gene cluster, partial sequence		Others	Streptomyces galilaeus	Bacteria,Actinobacteria,Streptomycetales,Streptomycetaceae,Streptomyces
BGC0000194	BGC0000194	Streptomyces coelicolor A3(2) complete genome	T2PKS	PKSother	Streptomyces coelicolor A3(2)	Bacteria,Actinobacteria,Streptomycetales,Streptomycetaceae,Streptomyces,Streptomyces albidoflavus group
BGC0000195	BGC0000195	Streptomyces sp. CM020 alnumycin gene cluster, complete sequence	T2PKS	PKSother	Streptomyces sp. CM020	Bacteria,Actinobacteria,Streptomycetales,Streptomycetaceae,Streptomyces
BGC0000196	BGC0000196	Photorhabdus luminescens subsp. laumondii TTO1 complete genome		Others	Photorhabdus laumondii subsp. laumondii TTO1	Bacteria,Proteobacteria,Gammaproteobacteria,Enterobacterales,Morganellaceae,Photorhabdus
BGC0000197	BGC0000197	Streptomyces echinatus aranciamycin biosynthetic gene cluster, complete sequence	T2PKS	PKSother	Streptomyces echinatus	Bacteria,Actinobacteria,Streptomycetales,Streptomycetaceae,Streptomyces
BGC0000198	BGC0000198	Salinispora arenicola CNB527 B033DRAFT_scaffold_1.2_C, whole genome shotgun sequence	T2PKS	PKSother	Salinispora arenicola CNB527	Bacteria,Actinobacteria,Micromonosporales,Micromonosporaceae,Salinispora
BGC0000199	BGC0000199	Uncultured bacterium clone AZ129 arimetamycin gene cluster, complete sequence	oligosaccharide.T2PKS	Others	uncultured bacterium	Bacteria,environmental samples
BGC0000200	BGC0000200	Uncultured bacterium arixanthomycin gene cluster, complete sequence	T2PKS	PKSother	uncultured bacterium	Bacteria,environmental samples
BGC0000201	BGC0000201	Streptomyces aureofaciens strain CCM3239 plasmid pSA3239, complete sequence	T2PKS	PKSother	Streptomyces aureofaciens	Bacteria,Actinobacteria,Streptomycetales,Streptomycetaceae,Streptomyces
BGC0000202	BGC0000202	Kibdelosporangium sp. MJ126-NF4 azicemicins biosynthetic gene cluster, complete sequence	T2PKS	PKSother	Kibdelosporangium sp. MJ126-NF4	Bacteria,Actinobacteria,Pseudonocardiales,Pseudonocardiaceae,Kibdelosporangium,unclassified Kibdelosporangium
BGC0000203	BGC0000203	Amycolatopsis orientalis subsp. vinearia strain BA-07585 BE-7585A biosynthetic gene cluster, complete sequence	T2PKS	PKSother	Amycolatopsis orientalis subsp. vinearia	Bacteria,Actinobacteria,Pseudonocardiales,Pseudonocardiaceae,Amycolatopsis
BGC0000204	BGC0000204	Streptomyces sp. A2991200 benG gene, benF gene, benE gene, benD gene, benA gene, benB gene, benC gene, benH gene, benJ gene, benR gene, benL gene and benQ gene	T2PKS	PKSother	Streptomyces sp. A2991200	Bacteria,Actinobacteria,Streptomycetales,Streptomycetaceae,Streptomyces
BGC0000205	BGC0000205	Candidatus Endobugula sertula isolate DEEP transposase-like protein gene, complete cds; bryostatin PQRS gene cluster, complete sequence; and oxidoreductase gene, complete cds	T3PKS.PKS-like	PKSother	Candidatus Endobugula sertula	Bacteria,Proteobacteria,Gammaproteobacteria,Cellvibrionales,Cellvibrionaceae,Candidatus Endobugula
BGC0000207	BGC0000207	Streptomyces chartreusis HKI-249 chartreusin biosynthesis gene cluster B		Others	Streptomyces chartreusis	Bacteria,Actinobacteria,Streptomycetales,Streptomycetaceae,Streptomyces
BGC0000208	BGC0000208	Amycolatopsis sulphurea strain NRRL 2822 chelocardin biosynthesis gene cluster, complete sequence	T2PKS	PKSother	Amycolatopsis sulphurea	Bacteria,Actinobacteria,Pseudonocardiales,Pseudonocardiaceae,Amycolatopsis
BGC0000209	BGC0000209	Streptomyces aureofaciens strain F3 chlortetracycline biosynthesis gene cluster, partial sequence	T2PKS	PKSother	Kitasatospora aureofaciens	Bacteria,Actinobacteria,Streptomycetales,Streptomycetaceae,Kitasatospora
BGC0000210	BGC0000210	Streptomyces griseus subsp. griseus chromomycin A3 biosynthesis gene cluster, strain ATCC13273	oligosaccharide.T2PKS	Others	Streptomyces griseus subsp. griseus	Bacteria,Actinobacteria,Streptomycetales,Streptomycetaceae,Streptomyces
BGC0000211	BGC0000211	Streptomyces albaduncus chrysomycin biosynthetic gene cluster	T2PKS	PKSother	Streptomyces albaduncus	Bacteria,Actinobacteria,Streptomycetales,Streptomycetaceae,Streptomyces
BGC0000212	BGC0000212	Streptomyces sp. SPB74 genomic scaffold supercont3.1, whole genome shotgun sequence	T2PKS.PKS-like	PKSother	Streptomyces sp. SPB074	Bacteria,Actinobacteria,Streptomycetales,Streptomycetaceae,Streptomyces
BGC0000213	BGC0000213	Streptomyces aureus strain SOK1/5-04 genomic sequence	furan.ladderane	Others	Streptomyces aureus	Bacteria,Actinobacteria,Streptomycetales,Streptomycetaceae,Streptomyces
BGC0000214	BGC0000214	Streptomyces olindensis DAUFPE 5622 cosmomycin gene cluster, partial sequence	T2PKS	PKSother	Streptomyces olindensis	Bacteria,Actinobacteria,Streptomycetales,Streptomycetaceae,Streptomyces
BGC0000215	BGC0000215	S.curacoi polyketide synthase gene cluster	T2PKS	PKSother	Streptomyces cyaneus	Bacteria,Actinobacteria,Streptomycetales,Streptomycetaceae,Streptomyces
BGC0000216	BGC0000216	Dactylosporangium sp. SC14051 dactylocycline biosynthetic gene cluster, complete sequence	T2PKS	PKSother	Dactylosporangium sp. SC14051	Bacteria,Actinobacteria,Micromonosporales,Micromonosporaceae,Dactylosporangium,unclassified Dactylosporangium
BGC0000217	BGC0000217	Streptomyces sp. aklaviketone reductase (dauE) gene; cyclase/dehydrase (dauA) gene; polyketide reductase (dauB) gene; oxygenase, polyketide synthase, acyltransferase (dauA) genes; aklanonic acid methyltransferase (dauC) gene	T2PKS	PKSother	Streptomyces sp.	Bacteria,Actinobacteria,Streptomycetales,Streptomycetaceae,Streptomyces
BGC0000218	BGC0000218	Streptomyces peucetius daunorubicin-doxorubicin polyketide synthase (dnrH, dpsA-dpsF) genes, ORF5 and ORF8, complete cds	T2PKS	PKSother	Streptomyces peucetius	Bacteria,Actinobacteria,Streptomycetales,Streptomycetaceae,Streptomyces
BGC0000219	BGC0000219	Streptomyces olivaceus elloramycin gene cluster, strain Tu 2353	T2PKS	PKSother	Streptomyces olivaceus	Bacteria,Actinobacteria,Streptomycetales,Streptomycetaceae,Streptomyces
BGC0000220	BGC0000220	Streptomyces maritimus enterocin biosynthetic gene cluster, complete sequence	T2PKS	PKSother	Streptomyces maritimus	Bacteria,Actinobacteria,Streptomycetales,Streptomycetaceae,Streptomyces
BGC0000221	BGC0000221	Uncultured soil bacterium V167 Erd gene cluster, complete sequence; and unknown genes	T2PKS	PKSother	uncultured soil bacterium V167	Bacteria,environmental samples
BGC0000222	BGC0000222	Streptomyces sp. TA-0256 DNA, FD-594 producer gene cluster	T2PKS	PKSother	Streptomyces sp. TA-0256	Bacteria,Actinobacteria,Streptomycetales,Streptomycetaceae,Streptomyces
BGC0000223	BGC0000223	Uncultured bacterium BAC AB649/1850 fluostatin biosynthetic gene cluster, complete sequence	T2PKS	PKSother	uncultured bacterium BAC AB649/1850	Bacteria,environmental samples
BGC0000224	BGC0000224	Streptomyces griseus fredericamycin biosynthetic gene cluster, complete sequence	T2PKS	PKSother	Streptomyces griseus	Bacteria,Actinobacteria,Streptomycetales,Streptomycetaceae,Streptomyces
BGC0000225	BGC0000225	Streptomyces roseofulvus frenolicin biosynthetic gene cluster, complete sequence	T2PKS	PKSother	Streptomyces roseofulvus	Bacteria,Actinobacteria,Streptomycetales,Streptomycetaceae,Streptomyces
BGC0000226	BGC0000226	Streptomyces griseoflavus strain Goe 3592 gilvocarcin biosynthetic gene cluster, complete sequence	T2PKS	PKSother	Streptomyces griseoflavus	Bacteria,Actinobacteria,Streptomycetales,Streptomycetaceae,Streptomyces
BGC0000227	BGC0000227	Streptomyces violaceoruber Tu22 granaticin biosynthetic gene cluster	RRE-containing.T2PKS	Others	Streptomyces violaceoruber	Bacteria,Actinobacteria,Streptomycetales,Streptomycetaceae,Streptomyces,Streptomyces anthocyanicus group
BGC0000229	BGC0000229	Streptomyces lusitanus strain SCSIO LR32 grincamycin gene cluster, partial sequence	oligosaccharide.T2PKS	Others	Streptomyces lusitanus	Bacteria,Actinobacteria,Streptomycetales,Streptomycetaceae,Streptomyces
BGC0000230	BGC0000230	Streptomyces sp. JP95 griseorhodin biosynthesis gene cluster, complete sequence	T2PKS	PKSother	Streptomyces sp. JP95	Bacteria,Actinobacteria,Streptomycetales,Streptomycetaceae,Streptomyces
BGC0000231	BGC0000231	S.griseus genes for ketosynthase, acyl carrier protein, ketoreductase, cyclase and dehydrase	T2PKS	PKSother	Streptomyces griseus	Bacteria,Actinobacteria,Streptomycetales,Streptomycetaceae,Streptomyces
BGC0000232	BGC0000232	Streptomyces sp. 2238-SVT4 hatomarubigin biosynthesis gene cluster (orf1, hrbR1, hrbA, hrbB, hrbC, hrbD, hrbE, hrbF, hrbG, hrbH, hrbI, hrbJ, hrbK, hrbL, hrbM, hrbN, hrbO, hrbP, hrbQ, hrbR, hrbS, hrbT, hrbU, hrbV, hrbW, hrbX, hrbR2, hrbY, hrbR3, hrbZ1, hrbZ2, orf2, orf3), complete cds	T2PKS	PKSother	Streptomyces sp. 2238-SVT4	Bacteria,Actinobacteria,Streptomycetales,Streptomycetaceae,Streptomyces
BGC0000233	BGC0000233	Streptomyces griseoruber heda cluster, complete sequence	T1PKS.T2PKS.PKS-like	PKSother	Streptomyces griseoruber	Bacteria,Actinobacteria,Streptomycetales,Streptomycetaceae,Streptomyces
BGC0000234	BGC0000234	Streptomyces venezuelae JadJ (jadJ), jadomycin polyketide synthase cyclase (jadI), jadomycin polyketide ketosynthase (jadA), chain length determinant, acyl carrier protein (acp), ketoreductase, and bifunctional cyclase/dehydrase genes, complete cds	T2PKS	PKSother	Streptomyces venezuelae ATCC 10712	Bacteria,Actinobacteria,Streptomycetales,Streptomycetaceae,Streptomyces
BGC0000235	BGC0000235	Streptomyces sp. W007 contig00151, whole genome shotgun sequence	T2PKS	PKSother	Streptomyces sp. W007	Bacteria,Actinobacteria,Streptomycetales,Streptomycetaceae,Streptomyces
BGC0000236	BGC0000236	Streptomyces murayamaensis putative vitamin B12-dependent ribonucleotide reductase gene, partial cds; putative arylamine N-acetyltransferase, putative hydrolase, putative transmembrane efflux protein, putative transcriptional regulator, putative ribonuclease HII, putative ATP-dependent DNA helicase, putative bifunctional enzyme deaminase/reductase, putative TetR/AcrR-family transcriptional regula…	T2PKS	PKSother	Streptomyces murayamaensis	Bacteria,Actinobacteria,Streptomycetales,Streptomycetaceae,Streptomyces
BGC0000237	BGC0000237	Streptomyces sanglieri strain AK 623 lactonamycin Z biosynthetic gene cluster, partial sequence	T2PKS	PKSother	Streptomyces sanglieri	Bacteria,Actinobacteria,Streptomycetales,Streptomycetaceae,Streptomyces
BGC0000238	BGC0000238	Streptomyces rishiriensis strain MJ773-88K4 tyrosinase, putative small membrane protein, acyl carrier protein, phosphatase/acyl transferase, N-acetyltransferase, hypothetical protein, and S-adenosylmethionine decarboxylase genes, complete cds; lactonamycin biosynthetic gene cluster, complete sequence; and putative IS1650 family transposase gene, complete cds	butyrolactone.T2PKS	Others	Streptomyces rishiriensis	Bacteria,Actinobacteria,Streptomycetales,Streptomycetaceae,Streptomyces
BGC0000239	BGC0000239	Streptomyces cyanogenus landomycin biosynthetic gene cluster, complete sequence	oligosaccharide.T2PKS	Others	Streptomyces cyanogenus	Bacteria,Actinobacteria,Streptomycetales,Streptomycetaceae,Streptomyces
BGC0000240	BGC0000240	Salinispora pacifica strain DPJ-0016 lomaiviticin gene cluster, complete sequence	T2PKS	PKSother	Salinispora pacifica	Bacteria,Actinobacteria,Micromonosporales,Micromonosporaceae,Salinispora
BGC0000241	BGC0000241	Salinispora tropica CNB-440, complete genome	T2PKS	PKSother	Salinispora tropica CNB-440	Bacteria,Actinobacteria,Micromonosporales,Micromonosporaceae,Salinispora
BGC0000242	BGC0000242	Streptomyces tendae lysolipin biosynthesis gene cluster, strain Tu 4042	T2PKS	PKSother	Streptomyces tendae	Bacteria,Actinobacteria,Streptomycetales,Streptomycetaceae,Streptomyces
BGC0000243	BGC0000243	Streptomyces griseus subsp. griseus macrotetrolide biosynthesis gene cluster, upstream region		Others	Streptomyces griseus subsp. griseus	Bacteria,Actinobacteria,Streptomycetales,Streptomycetaceae,Streptomyces
BGC0000244	BGC0000244	Streptomyces griseus subsp. griseus macrotetrolide biosynthesis gene cluster, downstream region		Others	Streptomyces griseus subsp. griseus	Bacteria,Actinobacteria,Streptomycetales,Streptomycetaceae,Streptomyces
BGC0000245	BGC0000245	Streptomyces sp. AM-7161 medermycin biosynthetic gene cluster (med-ORF1 - 30) and ORF P - Z, partial and complete cds	T2PKS	PKSother	Streptomyces sp. AM-7161	Bacteria,Actinobacteria,Streptomycetales,Streptomycetaceae,Streptomyces
BGC0000247	BGC0000247	Streptomyces argillaceus mithramycin biosynthetic gene cluster	oligosaccharide.T2PKS	Others	Streptomyces argillaceus	Bacteria,Actinobacteria,Actinobacteridae,Actinomycetales,Streptomycineae,Streptomycetaceae,Streptomyces
BGC0000248	BGC0000248	Streptomyces arenae strain DSM 40737 scaffold23.1, whole genome shotgun sequence	T2PKS	PKSother	Streptomyces arenae	Bacteria,Actinobacteria,Streptomycetales,Streptomycetaceae,Streptomyces
BGC0000249	BGC0000249	Streptomyces nogalater nogalamycin biosynthetic gene cluster, complete sequence		Others	Streptomyces nogalater	Bacteria,Actinobacteria,Streptomycetales,Streptomycetaceae,Streptomyces
BGC0000252	BGC0000252	Streptomyces griseus subsp. griseus nonactin biosynthesis gene cluster, partial sequence		Others	Streptomyces griseus subsp. griseus	Bacteria,Actinobacteria,Streptomycetales,Streptomycetaceae,Streptomyces
BGC0000253	BGC0000253	Streptomyces antibioticus oviedomycin biosynthetic gene cluster, strain ATCC 11891	T2PKS	PKSother	Streptomyces antibioticus	Bacteria,Actinobacteria,Streptomycetales,Streptomycetaceae,Streptomyces
BGC0000254	BGC0000254	Streptomyces rimosus oxytetracycline gene cluster, complete sequence	T2PKS	PKSother	Streptomyces rimosus	Bacteria,Actinobacteria,Streptomycetales,Streptomycetaceae,Streptomyces
BGC0000255	BGC0000255	Symbiont bacterium of Paederus fuscipes tRNA-Arg gene, complete sequence; MutM gene, complete cds; and pederin biosynthesis gene cluster, complete sequence	T3PKS.PKS-like	PKSother	symbiont bacterium of Paederus fuscipes Bacteria.
BGC0000256	BGC0000256	Actinomadura hibisca strain P157-2 pradimicin biosynthetic gene cluster, complete sequence	T2PKS	PKSother	Actinomadura hibisca	Bacteria,Actinobacteria,Streptosporangiales,Thermomonosporaceae,Actinomadura
BGC0000257	BGC0000257	Streptomyces griseoviridis DNA, includes prodigiosin biosynthetic gene cluster, strain: 2464-S5	T1PKS.NRPS-like.prodigiosin	PKS-NRP_Hybrids	Streptomyces griseoviridis	Bacteria,Actinobacteria,Streptomycetales,Streptomycetaceae,Streptomyces
BGC0000258	BGC0000258	Serratia sp. ATCC 39006 prodigiosin biosynthesis gene cluster	prodigiosin	PKSother	Serratia sp.	Bacteria,Proteobacteria,Gammaproteobacteria,Enterobacterales,Yersiniaceae,Serratia,unclassified Serratia
BGC0000259	BGC0000259	Serratia marcescens prodigiosin biosynthesis gene cluster	prodigiosin	PKSother	Serratia marcescens	Bacteria,Proteobacteria,Gammaproteobacteria,Enterobacterales,Yersiniaceae,Serratia
BGC0000260	BGC0000260	Hahella chejuensis KCTC 2396 prodigiosin biosynthesis gene cluster, complete sequence	prodigiosin	PKSother	Hahella chejuensis KCTC 2396	Bacteria,Proteobacteria,Gammaproteobacteria,Oceanospirillales,Hahellaceae,Hahella
BGC0000261	BGC0000261	Streptomyces sp. R1128 biosynthetic gene cluster, complete sequence	T2PKS	PKSother	Streptomyces sp. R1128	Bacteria,Actinobacteria,Streptomycetales,Streptomycetaceae,Streptomyces
BGC0000262	BGC0000262	Streptomyces sp. PGA64 silent angucycline-type gene cluster, partial sequence	oligosaccharide.butyrolactone.T2PKS	Others	Streptomyces sp. PGA64	Bacteria,Actinobacteria,Streptomycetales,Streptomycetaceae,Streptomyces
BGC0000263	BGC0000263	Streptomyces ravidus ravidomycin biosynthetic gene cluster, strain C23201NS3	T2PKS	PKSother	Streptomyces ravidus	Bacteria,Actinobacteria,Streptomycetales,Streptomycetaceae,Streptomyces
BGC0000264	BGC0000264	Streptomyces resistomycificus remA-R gene cluster	T2PKS	PKSother	Streptomyces resistomycificus	Bacteria,Actinobacteria,Streptomycetales,Streptomycetaceae,Streptomyces,Streptomyces aurantiacus group
BGC0000265	BGC0000265	Streptomyces purpurascens rhodomycin gene cluster, partial sequence		Others	Streptomyces purpurascens	Bacteria,Actinobacteria,Streptomycetales,Streptomycetaceae,Streptomyces
BGC0000266	BGC0000266	Streptomyces collinus DSM2012 rubrinomycin gene cluster, complete sequence	T2PKS	PKSother	Streptomyces collinus	Bacteria,Actinobacteria,Streptomycetales,Streptomycetaceae,Streptomyces
BGC0000267	BGC0000267	Micromonospora sp. Tu 6368 hypothetical protein gene, partial cds; saquayamycin Z/galtamycin B gene cluster, complete sequence; and hypothetical protein genes, complete cds	oligosaccharide.T2PKS	Others	Micromonospora sp. Tu 6368	Bacteria,Actinobacteria,Micromonosporales,Micromonosporaceae,Micromonospora,unclassified Micromonospora
BGC0000268	BGC0000268	Streptomyces sp. SCC 2136 deoxysugar biosynthetic gene cluster	oligosaccharide.T2PKS	Others	Streptomyces sp. SCC 2136	Bacteria,Actinobacteria,Streptomycetales,Streptomycetaceae,Streptomyces
BGC0000269	BGC0000269	Streptomyces sp. SF2575 SF2575 gene cluster, complete sequence	T2PKS.PKS-like	PKSother	Streptomyces sp. SF2575	Bacteria,Actinobacteria,Streptomycetales,Streptomycetaceae,Streptomyces
BGC0000270	BGC0000270	Streptomyces antibioticus simocyclinone biosynthetic gene cluster, partial sequence	aminocoumarin.T2PKS	Others	Streptomyces antibioticus	Bacteria,Actinobacteria,Streptomycetales,Streptomycetaceae,Streptomyces
BGC0000271	BGC0000271	Streptomyces avermitilis spore-pigment biosynthetic gene cluster	T2PKS	PKSother	Streptomyces avermitilis	Bacteria,Actinobacteria,Streptomycetales,Streptomycetaceae,Streptomyces
BGC0000272	BGC0000272	Streptomyces collinus putative spore pigment polyketide synthase gene cluster, complete sequence	T2PKS	PKSother	Streptomyces collinus	Bacteria,Actinobacteria,Streptomycetales,Streptomycetaceae,Streptomyces
BGC0000273	BGC0000273	Streptomyces steffisburgensis cluster for steffimycin biosynthesis, strain NRRL 3193	T2PKS	PKSother	Streptomyces steffisburgensis	Bacteria,Actinobacteria,Streptomycetales,Streptomycetaceae,Streptomyces
BGC0000274	BGC0000274	Uncultured bacterium clone AZ60 transcriptional regulator gene, partial cds; hypothetical proteins, L-carnitine dehydratase, isovaleryl-CoA dehydrogenase, cellulose-binding family protein, betaine aldehyde dehydrogenase, methyltransferase, AraC family transcriptional regulator, hydrolase, short-chain dehydrogenase/reductase SDR, putative N-methyltransferase, putative phenazine biosynthesis protei…	T2PKS.phenazine	Others	uncultured bacterium	Bacteria,environmental samples
BGC0000275	BGC0000275	Streptomyces glaucescens tcm operon	T2PKS	PKSother	Streptomyces glaucescens	Bacteria,Actinobacteria,Streptomycetales,Streptomycetaceae,Streptomyces
BGC0000277	BGC0000277	Streptomyces fradiae strain T#2717 urdamycin biosynthetic gene cluster, partial sequence	oligosaccharide	Saccharides	Streptomyces fradiae	Bacteria,Actinobacteria,Streptomycetales,Streptomycetaceae,Streptomyces
BGC0000278	BGC0000278	Streptomyces fradiae strain T#2717 urdamycin biosynthetic gene cluster, partial sequence		Others	Streptomyces fradiae	Bacteria,Actinobacteria,Streptomycetales,Streptomycetaceae,Streptomyces
BGC0000279	BGC0000279	Streptomyces flavogriseus strain SIIA-A02191 xantholipin biosynthetic gene cluster, complete sequence	T2PKS	PKSother	Streptomyces flavogriseus	Bacteria,Actinobacteria,Streptomycetales,Streptomycetaceae,Streptomyces
BGC0000280	BGC0000280	Pseudomonas fluorescens strain F113 2,4-diacetylphloroglucinol biosynthetic gene cluster, partial sequence	T3PKS	PKSother	Pseudomonas fluorescens	Bacteria,Proteobacteria,Gammaproteobacteria,Pseudomonadales,Pseudomonadaceae,Pseudomonas
BGC0000281	BGC0000281	Pseudomonas fluorescens strain 2P24 phl 2,4-DAPG gene cluster, complete sequence	T3PKS	PKSother	Pseudomonas fluorescens	Bacteria,Proteobacteria,Gammaproteobacteria,Pseudomonadales,Pseudomonadaceae,Pseudomonas
BGC0000282	BGC0000282	Streptomyces griseus subsp. griseus NBRC 13350 DNA, complete genome	T3PKS	PKSother	Streptomyces griseus subsp. griseus NBRC 13350	Bacteria,Actinobacteria,Streptomycetales,Streptomycetaceae,Streptomyces
BGC0000283	BGC0000283	Actinomyces sp. Lu 9419 putative nitrite reductase, putative chalcone synthase, putative ATPases, NocH-like protein, NikS-like protein, and TruD-like protein genes, complete cds; cetoniacytone A biosynthetic gene cluster, complete sequence; and hypothetical protein, putative UnbU protein, putative ACP, putative 3-oxoacyl-ACP synthase, putative 3-oxoacyl-ACP reductase, putative 3-oxoacyl-ACP synth…	amglyccycl.nucleoside.ladderane	Others	Actinomyces sp. Lu 9419	Bacteria,Actinobacteria,Actinomycetales,Actinomycetaceae,Actinomyces
BGC0000284	BGC0000284	Azotobacter vinelandii DJ, complete genome	T3PKS.hglE-KS	PKSother	Azotobacter vinelandii DJ	Bacteria,Proteobacteria,Gammaproteobacteria,Pseudomonadales,Pseudomonadaceae,Azotobacter
BGC0000285	BGC0000285	Saccharopolyspora erythraea red pigment gene cluster, partial sequence	T3PKS	PKSother	Saccharopolyspora erythraea	Bacteria,Actinobacteria,Pseudonocardiales,Pseudonocardiaceae,Saccharopolyspora
BGC0000286	BGC0000286	Streptomyces sp. KO-3988 viguiepinol [3-hydroxypimara-9(11),15-diene] biosynthetic gene cluster and mevalonate gene cluster, complete cds	T3PKS	PKSother	Streptomyces sp. KO-3988	Bacteria,Actinobacteria,Streptomycetales,Streptomycetaceae,Streptomyces
BGC0000287	BGC0000287	Pseudomonas aeruginosa PAO1, complete genome	NRPS	NRPS	Pseudomonas aeruginosa PAO1	Bacteria,Proteobacteria,Gammaproteobacteria,Pseudomonadales,Pseudomonadaceae,Pseudomonas
BGC0000288	BGC0000288	Streptomyces sp. SANK 62799 DNA, A-503083 biosynthetic gene cluster region, complete cds	blactam.NRPS	Others	Streptomyces sp. SANK 62799	Bacteria,Actinobacteria,Streptomycetales,Streptomycetaceae,Streptomyces
BGC0000289	BGC0000289	Actinomadura sp. ATCC 39727 gene cluster for biosynthesis of glycopeptide antibiotic A40926, strain ATCC 39727	T3PKS.NRPS	PKS-NRP_Hybrids	Nonomuraea gerenzanensis	Bacteria,Actinobacteria,Streptosporangiales,Streptosporangiaceae,Nonomuraea
BGC0000290	BGC0000290	Streptomyces toyocaensis strain NRRL 15009 biosynthetic gene cluster A47934, complete sequence	T3PKS.NRPS	PKS-NRP_Hybrids	Streptomyces toyocaensis	Bacteria,Actinobacteria,Streptomycetales,Streptomycetaceae,Streptomyces
BGC0000291	BGC0000291	Streptomyces fradiae strain NRRL18158 lipopeptide antibiotic A54145 biosynthetic gene cluster, complete sequence	NRPS.NRPS-like	NRPS	Streptomyces fradiae	Bacteria,Actinobacteria,Streptomycetales,Streptomycetaceae,Streptomyces
BGC0000292	BGC0000292	Aspergillus terreus NIH2624 scaffold_4 genomic scaffold, whole genome shotgun sequence	NRPS	NRPS	Aspergillus terreus NIH2624	Eukaryota,Fungi,Dikarya,Ascomycota,Pezizomycotina,Eurotiomycetes,Eurotiomycetidae,Eurotiales,Aspergillaceae,Aspergillus,Aspergillus subgen. Circumdati
BGC0000293	BGC0000293	Neosartorya fischeri NRRL 181 1099437636266 genomic scaffold, whole genome shotgun sequence	indole.NRPS	Others	Aspergillus fischeri NRRL 181	Eukaryota,Fungi,Dikarya,Ascomycota,Pezizomycotina,Eurotiomycetes,Eurotiomycetidae,Eurotiales,Aspergillaceae,Aspergillus,Aspergillus subgen. Fumigati
BGC0000294	BGC0000294	Acinetobacter baumannii genes involved in acinetobactin biosynthesis and ferric complex transport, complete cds		Others	Acinetobacter baumannii	Bacteria,Proteobacteria,Gammaproteobacteria,Moraxellales,Moraxellaceae,Acinetobacter,Acinetobacter calcoaceticus/baumannii complex
BGC0000295	BGC0000295	Acinetobacter haemolyticus DNA, acinetoferrin biosynthesis gene cluster and transport genes, strain: ATCC 17906	siderophore	Others	Acinetobacter haemolyticus	Bacteria,Proteobacteria,Gammaproteobacteria,Moraxellales,Moraxellaceae,Acinetobacter
BGC0000296	BGC0000296	Streptomyces anulatus actinomycin biosynthetic gene cluster, partial sequence	NRPS	NRPS	Streptomyces anulatus	Bacteria,Actinobacteria,Streptomycetales,Streptomycetaceae,Streptomyces
BGC0000297	BGC0000297	Planktothrix agardhii NIVA-CYA 126 aeruginoside biosynthesis gene cluster	NRPS.NRPS-like	NRPS	Planktothrix agardhii NIVA-CYA 126	Bacteria,Cyanobacteria,Oscillatoriophycideae,Oscillatoriales,Microcoleaceae,Planktothrix
BGC0000298	BGC0000298	Microcystis aeruginosa NIES-98 aeruginosin synthetase gene cluster, complete sequence	NRPS.NRPS-like	NRPS	Microcystis aeruginosa NIES-98	Bacteria,Cyanobacteria,Oscillatoriophycideae,Chroococcales,Microcystaceae,Microcystis
BGC0000300	BGC0000300	Streptomyces sp. AA4 genomic scaffold supercont1.1, whole genome shotgun sequence	NRPS	NRPS	Streptomyces sp. AA4	Bacteria,Actinobacteria,Streptomycetales,Streptomycetaceae,Streptomyces
BGC0000301	BGC0000301	Planktothrix agardhii NIVA-CYA 126/8 anabaenopeptin biosynthesis gene cluster, complete sequence	NRPS	NRPS	Planktothrix agardhii NIVA-CYA 126/8	Bacteria,Cyanobacteria,Oscillatoriophycideae,Oscillatoriales,Microcoleaceae,Planktothrix
BGC0000302	BGC0000302	Anabaena sp. 90 anabaenopeptin biosynthesis gene cluster, complete sequence	NRPS.betalactone	Others	Anabaena sp. 90	Bacteria,Cyanobacteria,Nostocales,Nostocaceae,Anabaena,unclassified Anabaena
BGC0000303	BGC0000303	Streptomyces refuineus subsp. thermotolerans anthramycin biosynthetic gene cluster, partial sequence	NRPS.NRPS-like	NRPS	Streptomyces refuineus subsp. thermotolerans	Bacteria,Actinobacteria,Streptomycetales,Streptomycetaceae,Streptomyces
BGC0000304	BGC0000304	Fusarium incarnatum apicidin biosynthetic gene cluster, complete sequence	NRPS	NRPS	Fusarium incarnatum	Eukaryota,Fungi,Dikarya,Ascomycota,Pezizomycotina,Sordariomycetes,Hypocreomycetidae,Hypocreales,Nectriaceae,Fusarium,Fusarium incarnatum-equiseti species complex
BGC0000305	BGC0000305	Pseudomonas sp. MIS38 orf1, arfA, arfB, arfC, orf5, orf6 genes for putative DNA binding protein, arthrofactin synthetase A, arthrofactin synthetase B, arthrofactin synthetase C, putative periplasmic protein, putative ABC transporter protein, complete and partial cds	NRPS	NRPS	Pseudomonas sp. MIS38	Bacteria,Proteobacteria,Gammaproteobacteria,Pseudomonadales,Pseudomonadaceae,Pseudomonas
BGC0000306	BGC0000306	Streptomyces filamentosus NRRL 11379 supercont4.1, whole genome shotgun sequence	NRPS	NRPS	Streptomyces filamentosus NRRL 11379	Bacteria,Actinobacteria,Streptomycetales,Streptomycetaceae,Streptomyces
BGC0000307	BGC0000307	Aureobasidium pullulans strain BP-1938 aureobasidin A1 biosynthesis complex (aba1) gene, complete cds	NRPS	NRPS	Aureobasidium pullulans	Eukaryota,Fungi,Dikarya,Ascomycota,Pezizomycotina,Dothideomycetes,Dothideomycetidae,Dothideales,Saccotheciaceae,Aureobasidium
BGC0000308	BGC0000308	Staphylococcus aureus subsp. aureus str. JKD6008, complete genome	NRPS	NRPS	Staphylococcus aureus subsp. aureus str. JKD6008	Bacteria,Firmicutes,Bacilli,Bacillales,Staphylococcaceae,Staphylococcus
BGC0000309	BGC0000309	Bacillus subtilis subsp. subtilis str. 168 complete genome	NRPS	NRPS	Bacillus subtilis subsp. subtilis str. 168	Bacteria,Firmicutes,Bacilli,Bacillales,Bacillaceae,Bacillus
BGC0000310	BGC0000310	Bacillus licheniformis bacitracin synthetase operon, complete sequence; BacS (bacS), BcrA (bcrA), BcrB (bcrB), and BcrC (bcrC) genes, complete cds	NRPS	NRPS	Bacillus licheniformis	Bacteria,Firmicutes,Bacilli,Bacillales,Bacillaceae,Bacillus
BGC0000311	BGC0000311	Amycolatopsis balhimycina biosynthetic gene cluster for balhimycin, strain DSM 5908	T3PKS.NRPS.NRPS-like	PKS-NRP_Hybrids	Amycolatopsis balhimycina DSM 5908	Bacteria,Actinobacteria,Pseudonocardiales,Pseudonocardiaceae,Amycolatopsis
BGC0000312	BGC0000312	Beauveria bassiana strain ATCC 7159 bassianolide biosynthetic gene locus, partial sequence	NRPS	NRPS	Beauveria bassiana	Eukaryota,Fungi,Dikarya,Ascomycota,Pezizomycotina,Sordariomycetes,Hypocreomycetidae,Hypocreales,Cordycipitaceae,Beauveria
BGC0000313	BGC0000313	Beauveria bassiana strain ATCC 7159 beauvericin biosynthetic gene locus, complete sequence	NRPS	NRPS	Beauveria bassiana	Eukaryota,Fungi,Dikarya,Ascomycota,Pezizomycotina,Sordariomycetes,Hypocreomycetidae,Hypocreales,Cordycipitaceae,Beauveria
BGC0000314	BGC0000314	Pseudoalteromonas piscicida JCM 20779 Ppis_ctg002, whole genome shotgun sequence	NRPS.ladderane	Others	Pseudoalteromonas piscicida JCM 20779	Bacteria,Proteobacteria,Gammaproteobacteria,Alteromonadales,Pseudoalteromonadaceae,Pseudoalteromonas
BGC0000315	BGC0000315	Streptomyces coelicolor A3(2) complete genome	NRPS	NRPS	Streptomyces coelicolor A3(2)	Bacteria,Actinobacteria,Streptomycetales,Streptomycetaceae,Streptomyces,Streptomyces albidoflavus group
BGC0000316	BGC0000316	Saccharothrix mutabilis subsp. capreolus capreomycin biosynthetic gene cluster, complete sequence	NRPS.NRPS-like	NRPS	Saccharothrix mutabilis subsp. capreolus	Bacteria,Actinobacteria,Pseudonocardiales,Pseudonocardiaceae,Saccharothrix
BGC0000319	BGC0000319	Streptomyces clavuligerus ATCC 27064 supercont1.1 genomic scaffold, whole genome shotgun sequence	NRPS	NRPS	Streptomyces clavuligerus	Bacteria,Actinobacteria,Streptomycetales,Streptomycetaceae,Streptomyces
BGC0000320	BGC0000320	Bacillus cereus plasmid pBCE4810 hypothetical protein, CAAX amino terminal protease, and pXO-14-like conserved protein genes, complete cds; cereulide synthetase gene cluster, complete sequence; pXO-11-like hypothetical protein, reverse transcriptase, and pXO1-10-like hypothetical protein genes, complete cds; and pXO1-8-like hypothetical protein gene, partial cds	NRPS	NRPS	Bacillus cereus	Bacteria,Firmicutes,Bacilli,Bacillales,Bacillaceae,Bacillus,Bacillus cereus group
BGC0000321	BGC0000321	UNVERIFIED: Chaetomium virescens strain ATCC 26417 chaetocin biosynthetic gene cluster, complete sequence	NRPS	NRPS	Achaetomiella virescens	Eukaryota,Fungi,Dikarya,Ascomycota,Pezizomycotina,Sordariomycetes,Sordariomycetidae,Sordariales,Chaetomiaceae,Achaetomiella
BGC0000322	BGC0000322	Amycolatopsis orientalis cosmid PCZA363	NRPS	NRPS	Amycolatopsis orientalis	Bacteria,Actinobacteria,Pseudonocardiales,Pseudonocardiaceae,Amycolatopsis
BGC0000323	BGC0000323	Pseudomonas cichorii cichofactin biosynthesis gene cluster, complete sequence	NRPS	NRPS	Pseudomonas cichorii	Bacteria,Proteobacteria,Gammaproteobacteria,Pseudomonadales,Pseudomonadaceae,Pseudomonas
BGC0000324	BGC0000324	Streptomyces coelicolor A3(2) complete genome	NRPS	NRPS	Streptomyces coelicolor A3(2)	Bacteria,Actinobacteria,Streptomycetales,Streptomycetaceae,Streptomyces,Streptomyces albidoflavus group
BGC0000325	BGC0000325	Streptomyces coelicolor A3(2) complete genome	NRPS	NRPS	Streptomyces coelicolor A3(2)	Bacteria,Actinobacteria,Streptomycetales,Streptomycetaceae,Streptomyces,Streptomyces albidoflavus group
BGC0000326	BGC0000326	Streptomyces lavendulae complestatin biosynthetic gene cluster, complete sequence	NRPS	NRPS	Streptomyces lavendulae	Bacteria,Actinobacteria,Streptomycetales,Streptomycetaceae,Streptomyces
BGC0000327	BGC0000327	Streptomyces ambofaciens ATCC 23877 right chromosomal arm	NRPS	NRPS	Streptomyces ambofaciens ATCC 23877	Bacteria,Actinobacteria,Streptomycetales,Streptomycetaceae,Streptomyces
BGC0000328	BGC0000328	Pseudomonas savastanoi pv. glycinea plasmid p4180A CmaD, CmaE, CmaA, CmaB, CmaC, CmaT, alanyl tRNA synthetase related protein, and CmaU genes, complete cds	NRPS-like	NRPS	Pseudomonas savastanoi pv. glycinea	Bacteria,Proteobacteria,Gammaproteobacteria,Pseudomonadales,Pseudomonadaceae,Pseudomonas
BGC0000329	BGC0000329	Pseudomonas corrugata strain CFBP 5454 transcriptional activator protein (pcoR), putative membrane protein (rhtB), acyl-homoserine lactone synthase (pcoI), and RfiA (rfiA) genes, complete cds; pcoABC efflux system operon, complete sequence; putative diaminobutyrate-2-oxoglutarate transaminase protein, ABC transporter protein (crpE), and membrane fusion protein (crpD) genes, complete cds; and non …	NRPS.hserlactone	Others	Pseudomonas corrugata	Bacteria,Proteobacteria,Gammaproteobacteria,Pseudomonadales,Pseudomonadaceae,Pseudomonas
BGC0000330	BGC0000330	Ralstonia eutropha H16 chromosome 2	NRPS	NRPS	Cupriavidus necator H16	Bacteria,Proteobacteria,Betaproteobacteria,Burkholderiales,Burkholderiaceae,Cupriavidus
BGC0000331	BGC0000331	Planktothrix agardhii NIVA-CYA 116 cyanopeptin oci gene cluster, complete sequence	NRPS	NRPS	Planktothrix agardhii NIVA-CYA 116	Bacteria,Cyanobacteria,Oscillatoriophycideae,Oscillatoriales,Microcoleaceae,Planktothrix
BGC0000332	BGC0000332	Microcystis sp. NIVA-CYA 172/5 cyanopeptolin synthetase gene cluster, complete sequence	NRPS	NRPS	Microcystis sp. NIVA-CYA 172/5	Bacteria,Cyanobacteria,Oscillatoriophycideae,Chroococcales,Microcystaceae,Microcystis
BGC0000333	BGC0000333	Salinispora arenicola CNS-205, complete genome	NRPS.betalactone.indole	Others	Salinispora arenicola CNS-205	Bacteria,Actinobacteria,Micromonosporales,Micromonosporaceae,Salinispora
BGC0000334	BGC0000334	Tolypocladium inflatum strain NRRL 8044 unitig_4, whole genome shotgun sequence	T1PKS.NRPS	PKS-NRP_Hybrids	Tolypocladium inflatum	Eukaryota,Fungi,Dikarya,Ascomycota,Pezizomycotina,Sordariomycetes,Hypocreomycetidae,Hypocreales,Ophiocordycipitaceae,Tolypocladium
BGC0000335	BGC0000335	Cystobacter fuscus strain MCy9118 cystomanamide biosynthesis gene cluster, complete sequence	T1PKS.NRPS	PKS-NRP_Hybrids	Cystobacter fuscus	Bacteria,Proteobacteria,Deltaproteobacteria,Myxococcales,Cystobacterineae,Archangiaceae,Cystobacter
BGC0000336	BGC0000336	Streptomyces filamentosus strain NRRL 11379 daptomycin biosynthetic gene cluster, partial sequence	NRPS	NRPS	Streptomyces filamentosus NRRL 11379	Bacteria,Actinobacteria,Streptomycetales,Streptomycetaceae,Streptomyces
BGC0000337	BGC0000337	Metarhizium anisopliae ARSEF 23 unplaced genomic scaffold Scf_050, whole genome shotgun sequence	NRPS	NRPS	Metarhizium robertsii ARSEF 23	Eukaryota,Fungi,Dikarya,Ascomycota,Pezizomycotina,Sordariomycetes,Hypocreomycetidae,Hypocreales,Clavicipitaceae,mitosporic Clavicipitaceae,Metarhizium
BGC0000339	BGC0000339	Streptomyces lasaliensis gene cluster(ecm1, ecm2, ecm3, ecm4, ecm5, ecm6, ecm7, ecm8, ecm9, ecm10, ecm11, ecm12, ecm13, ecm14, ecm15, ecm16, ecm17, ecm18), complete cds	NRPS.NRPS-like	NRPS	Streptomyces lasalocidi	Bacteria,Actinobacteria,Streptomycetales,Streptomycetaceae,Streptomyces
BGC0000340	BGC0000340	Streptomyces sp. LZ35 echosides biosynthetic gene cluster, complete sequence	NRPS-like	NRPS	Streptomyces sp. LZ35	Bacteria,Actinobacteria,Streptomycetales,Streptomycetaceae,Streptomyces
BGC0000341	BGC0000341	Streptomyces fungicidicus DXP synthase 2 gene, partial cds; cationic amino acid transporter, transcriptional regulator, glycosyltransferase, fatty acid oxidation complex alpha-subunit, acetyl-CoA acetyltransferase, transcriptional regulator, beta-mannosidase, probable sugar transport system sugar-binding lipoprotein, sugar transport system permease proteins, ribonuclease D, two-component response…	NRPS.NRPS-like	NRPS	Streptomyces fungicidicus	Bacteria,Actinobacteria,Streptomycetales,Streptomycetaceae,Streptomyces
BGC0000342	BGC0000342	Fusarium scirpi esyn1 gene for enniatin synthetase	NRPS	NRPS	Fusarium scirpi	Eukaryota,Fungi,Dikarya,Ascomycota,Pezizomycotina,Sordariomycetes,Hypocreomycetidae,Hypocreales,Nectriaceae,Fusarium,Fusarium incarnatum-equiseti species complex
BGC0000343	BGC0000343	Pseudomonas sp. J465 CysB gene, partial cds; UspA domain-containing protein, 5' nucleotidase, 2-dehydropantoate 2-reducatse, hypothetical protein, PilZ, phospho-2-dehydro-3-deoxyheptonate aldolase, and MFS-family transporter genes, complete cds; ddd gene cluster, complete sequence; NHL repeat-containing protein, benzoate transporter, lysine exporter protein, MarR, GntR, glutathione S-transferase,…	NRPS	NRPS	Pseudomonas sp. J465	Bacteria,Proteobacteria,Gammaproteobacteria,Pseudomonadales,Pseudomonadaceae,Pseudomonas
BGC0000344	BGC0000344	Pseudomonas entomophila str. L48 chromosome,complete sequence	NRPS	NRPS	Pseudomonas entomophila L48	Bacteria,Proteobacteria,Gammaproteobacteria,Pseudomonadales,Pseudomonadaceae,Pseudomonas
BGC0000345	BGC0000345	Streptomyces hygroscopicus strain ATCC 53709 transposase gene, complete cds; eponemycin biosynthetic gene cluster, complete sequence; and transposase gene, complete cds	T1PKS.NRPS.NRPS-like	PKS-NRP_Hybrids	Streptomyces hygroscopicus	Bacteria,Actinobacteria,Streptomycetales,Streptomycetaceae,Streptomyces,Streptomyces violaceusniger group
BGC0000346	BGC0000346	Goodfellowiella coeruleoviolacea strain ATCC 53904 FAD-dependent oxidoreductase gene, complete cds; epoxomicin biosynthetic gene cluster, complete sequence; and MarR-like transcriptional regulator gene, complete cds	T1PKS.NRPS	PKS-NRP_Hybrids	Goodfellowiella coeruleoviolacea	Bacteria,Actinobacteria,Pseudonocardiales,Pseudonocardiaceae,Goodfellowiella
BGC0000347	BGC0000347	Streptococcus equi subsp. equi integrative conjugative element ICESE2, strain 4047	NRPS	NRPS	Streptococcus equi subsp. equi	Bacteria,Firmicutes,Bacilli,Lactobacillales,Streptococcaceae,Streptococcus
BGC0000348	BGC0000348	Neotyphodium lolii strain Lp19 EAS ergot alkaloid biosynthetic gene cluster, partial sequence	NRPS	NRPS	Epichloe festucae var. lolii	Eukaryota,Fungi,Dikarya,Ascomycota,Pezizomycotina,Sordariomycetes,Hypocreomycetidae,Hypocreales,Clavicipitaceae,Epichloe
BGC0000349	BGC0000349	Saccharopolyspora erythraea NRRL2338 complete genome	NRPS	NRPS	Saccharopolyspora erythraea NRRL 2338	Bacteria,Actinobacteria,Pseudonocardiales,Pseudonocardiaceae,Saccharopolyspora
BGC0000350	BGC0000350	Uncultured organism clone ET_Etu_NRPS ET-743 non-ribosomal peptide synthase biosynthetic gene cluster, partial sequence	NRPS	NRPS	uncultured organism	unclassified sequences,environmental samples
BGC0000351	BGC0000351	Mycobacterium smegmatis FxbA (fxbA) gene, partial cds; FxbB (fxbB), FxbC (fxbC), and FxuD (fxtD) genes, complete cds; and unknown genes	NRPS	NRPS	Mycolicibacterium smegmatis MC2 155	Bacteria,Actinobacteria,Corynebacteriales,Mycobacteriaceae,Mycolicibacterium
BGC0000352	BGC0000352	Acinetobacter sp. ADP1 complete genome	NRPS	NRPS	Acinetobacter baylyi ADP1	Bacteria,Proteobacteria,Gammaproteobacteria,Moraxellales,Moraxellaceae,Acinetobacter
BGC0000353	BGC0000353	Streptomyces sp. MA6548 FK506 peptide synthetase (fkbP), FK506 oxidase (fkbO), and FK506 polyketide synthase (fkbB) genes, complete cds	T1PKS.NRPS.NRPS-like	PKS-NRP_Hybrids	Streptomyces sp. MA6548	Bacteria,Actinobacteria,Streptomycetales,Streptomycetaceae,Streptomyces
BGC0000354	BGC0000354	Actinoplanes firuliensis friulimicin biosynthetic gene cluster	NRPS.NRPS-like	NRPS	Actinoplanes friuliensis	Bacteria,Actinobacteria,Micromonosporales,Micromonosporaceae,Actinoplanes
BGC0000355	BGC0000355	Aspergillus fumigatus Af293 chromosome 6, whole genome shotgun sequence	NRPS	NRPS	Aspergillus fumigatus Af293	Eukaryota,Fungi,Dikarya,Ascomycota,Pezizomycotina,Eurotiomycetes,Eurotiomycetidae,Eurotiales,Aspergillaceae,Aspergillus,Aspergillus subgen. Fumigati
BGC0000356	BGC0000356	Aspergillus fumigatus DNA, fumitremorgin biosynthetic gene cluster (ftmA, ftmC, ftmD, ftmB/ftmPT1, ftmE, ftmF, ftmG, ftmH, ftmI), complete cds	NRPS.indole	Others	Aspergillus fumigatus	Eukaryota,Fungi,Dikarya,Ascomycota,Pezizomycotina,Eurotiomycetes,Eurotiomycetidae,Eurotiales,Aspergillaceae,Aspergillus,Aspergillus subgen. Fumigati
BGC0000357	BGC0000357	Penicillium chrysogenum Wisconsin 54-1255 complete genome, contig Pc00c16	NRPS	NRPS	Penicillium rubens Wisconsin 54-1255	Eukaryota,Fungi,Dikarya,Ascomycota,Pezizomycotina,Eurotiomycetes,Eurotiomycetidae,Eurotiales,Aspergillaceae,Penicillium,Penicillium chrysogenum species complex
BGC0000359	BGC0000359	Thermobifida fusca YX, complete genome	NRPS	NRPS	Thermobifida fusca YX	Bacteria,Actinobacteria,Streptosporangiales,Nocardiopsaceae,Thermobifida
BGC0000360	BGC0000360	Streptomyces sp. L-49973 GE81112 biosynthetic gene cluster, strain L-49973	NRPS	NRPS	Streptomyces sp. L-49973	Bacteria,Actinobacteria,Streptomycetales,Streptomycetaceae,Streptomyces
BGC0000362	BGC0000362	Mycobacterium avium strain 2151 glycopeptidolipid biosynthesis and daunorubicin resistance gene clusters and insertion sequences IS1601, IS1245 and IS1348, complete sequence	NRPS	NRPS	Mycobacterium avium	Bacteria,Actinobacteria,Corynebacteriales,Mycobacteriaceae,Mycobacterium,Mycobacterium avium complex (MAC)
BGC0000363	BGC0000363	Mycobacterium chelonae GPLs gene cluster, genes involved in the biosynthesis of GPLs, type strain CIP104535T	NRPS	NRPS	Mycobacteroides chelonae	Bacteria,Actinobacteria,Corynebacteriales,Mycobacteriaceae,Mycobacteroides
BGC0000364	BGC0000364	Mycobacterium abscessus GPL gene cluster, genes involved in the biosynthesis of GPLs, type strain CIP104536T	NRPS	NRPS	Mycobacteroides abscessus	Bacteria,Actinobacteria,Corynebacteriales,Mycobacteriaceae,Mycobacteroides
BGC0000365	BGC0000365	Mycobacterium smegmatis isolate mc2 155 insertion sequence IS1096 TnpA (tnpA) and TnpR genes, complete cds; and GPL gene cluster, complete sequence	T1PKS.NRPS	PKS-NRP_Hybrids	Mycolicibacterium smegmatis MC2 155	Bacteria,Actinobacteria,Corynebacteriales,Mycobacteriaceae,Mycolicibacterium
BGC0000366	BGC0000366	Streptomyces sp. NRRL F-4415 gobichelin biosynthetic gene cluster, complete sequence	NRPS	NRPS	Streptomyces sp. NRRL F-4415	Bacteria,Actinobacteria,Streptomycetales,Streptomycetaceae,Streptomyces
BGC0000367	BGC0000367	Brevibacillus brevis NBRC 100599 DNA, complete genome	NRPS	NRPS	Brevibacillus brevis NBRC 100599	Bacteria,Firmicutes,Bacilli,Bacillales,Paenibacillaceae,Brevibacillus
BGC0000368	BGC0000368	Streptomyces sp. ATCC 700974 griseobactin biosynthesis gene cluster, strain ATCC 700974	NRPS	NRPS	Streptomyces sp. ATCC 700974	Bacteria,Actinobacteria,Streptomycetales,Streptomycetaceae,Streptomyces
BGC0000369	BGC0000369	Anabaena sp. Syke748 phage integrase and IS5 family IS5 ssgr transposase genes, complete cds; hassallidin biosynthesis gene cluster, complete sequence; and IS1380 family transposase, hypothetical protein, CemA family protein, and hypothetical protein genes, complete cds	NRPS	NRPS	Anabaena sp. Syke748	Bacteria,Cyanobacteria,Nostocales,Nostocaceae,Anabaena,unclassified Anabaena
BGC0000371	BGC0000371	Rhodococcus erythropolis PR4 DNA, complete genome	NRPS	NRPS	Rhodococcus erythropolis PR4	Bacteria,Actinobacteria,Corynebacteriales,Nocardiaceae,Rhodococcus,Rhodococcus erythropolis group
BGC0000372	BGC0000372	Aspergillus fumigatus Af293 chromosome 3, whole genome shotgun sequence	NRPS.indole	Others	Aspergillus fumigatus Af293	Eukaryota,Fungi,Dikarya,Ascomycota,Pezizomycotina,Eurotiomycetes,Eurotiomycetidae,Eurotiales,Aspergillaceae,Aspergillus,Aspergillus subgen. Fumigati
BGC0000373	BGC0000373	Streptomyces clavuligerus ATCC 27064 chromosome, whole genome shotgun sequence	NRPS	NRPS	Streptomyces clavuligerus	Bacteria,Actinobacteria,Streptomycetales,Streptomycetaceae,Streptomyces
BGC0000374	BGC0000374	Streptomyces griseoflavus strain W-384 hormaomycin biosynthetic gene cluster, complete sequence	NRPS	NRPS	Streptomyces griseoflavus	Bacteria,Actinobacteria,Streptomycetales,Streptomycetaceae,Streptomyces
BGC0000375	BGC0000375	Streptomyces chromofuscus strain ATCC 49982 transmembrane transporter, indigoidine synthase (indC), IndA (indA), putative phosphatase (indB), and phosphoribosyl transferase-type I domain protein genes, complete cds	NRPS-like	NRPS	Streptomyces chromofuscus	Bacteria,Actinobacteria,Streptomycetales,Streptomycetaceae,Streptomyces
BGC0000376	BGC0000376	Streptomyces sp. Sp080513GE-23 DNA, JBIR-34 and 35 biosynthesis gene cluster	NRPS.NRPS-like	NRPS	Streptomyces sp. Sp080513GE-23	Bacteria,Actinobacteria,Streptomycetales,Streptomycetaceae,Streptomyces
BGC0000377	BGC0000377	Bacillus sp. NK2003 koranimine biosynthetic gene cluster, complete sequence	NRPS.NRPS-like	NRPS	Bacillus sp. NK2003	Bacteria,Firmicutes,Bacilli,Bacillales,Bacillaceae,Bacillus
BGC0000378	BGC0000378	Kutzneria sp. 744 regulator gene, partial cds; ornithine cyclodeaminase, adenylation domain protein, radical-SAM, acyl-CoA-like dehydrogenase, thioesterase, and regulator genes, complete cds; kutznerides biosynthetic gene cluster, complete sequence; and transporter, penicillin acylase, and permease genes, complete cds	NRPS.NRPS-like	NRPS	Kutzneria sp. 744	Bacteria,Actinobacteria,Pseudonocardiales,Pseudonocardiaceae,Kutzneria,unclassified Kutzneria
BGC0000379	BGC0000379	Streptomyces viridochromogenes strain ATCC 29814 laspartomycin biosynthetic gene cluster, complete sequence	NRPS.NRPS-like	NRPS	Streptomyces viridochromogenes	Bacteria,Actinobacteria,Streptomycetales,Streptomycetaceae,Streptomyces
BGC0000380	BGC0000380	Sorangium cellulosum strain So ce690 leupyrrin gene cluster, complete sequence	T1PKS.NRPS	PKS-NRP_Hybrids	Sorangium cellulosum	Bacteria,Proteobacteria,Deltaproteobacteria,Myxococcales,Sorangiineae,Polyangiaceae,Sorangium
BGC0000381	BGC0000381	Bacillus licheniformis DSM 13 = ATCC 14580, complete genome	NRPS	NRPS	Bacillus licheniformis DSM 13 = ATCC 14580	Bacteria,Firmicutes,Bacilli,Bacillales,Bacillaceae,Bacillus
BGC0000382	BGC0000382	Streptomyces toxytricini strain NRRL 15443 lipstatin biosynthetic gene cluster, complete sequence	NRPS-like	NRPS	Streptomyces toxytricini	Bacteria,Actinobacteria,Streptomycetales,Streptomycetaceae,Streptomyces
BGC0000383	BGC0000383	Photorhabdus laumondii subsp. laumondii strain TT01 chromosome, complete genome	T1PKS.NRPS.betalactone	Others	Photorhabdus laumondii subsp. laumondii	Bacteria,Proteobacteria,Gammaproteobacteria,Enterobacterales,Morganellaceae,Photorhabdus
BGC0000384	BGC0000384	Lyngbya majuscula lyngbyatoxin biosynthetic gene cluster, complete sequence	NRPS.indole	Others	Lyngbya majuscula	Bacteria,Cyanobacteria,Oscillatoriophycideae,Oscillatoriales,Oscillatoriaceae,Lyngbya
BGC0000385	BGC0000385	Lysobacter sp. ATCC 53042 lysobactin biosynthetic gene cluster, complete sequence	NRPS	NRPS	Lysobacter sp. ATCC 53042	Bacteria,Proteobacteria,Gammaproteobacteria,Xanthomonadales,Xanthomonadaceae,Lysobacter,unclassified Lysobacter
BGC0000386	BGC0000386	Burkholderia thailandensis E264 chromosome I, complete sequence	NRPS	NRPS	Burkholderia thailandensis E264	Bacteria,Proteobacteria,Betaproteobacteria,Burkholderiales,Burkholderiaceae,Burkholderia,pseudomallei group
BGC0000387	BGC0000387	Pseudomonas syringae pv. syringae strain UMAF0158 hypothetical protein genes, complete cds; mbo operon, complete sequence; hypothetical protein gene, complete cds; and hypothetical protein gene, partial cds		Others	Pseudomonas syringae pv. syringae	Bacteria,Proteobacteria,Gammaproteobacteria,Pseudomonadales,Pseudomonadaceae,Pseudomonas,Pseudomonas syringae
BGC0000388	BGC0000388	Streptomyces hygroscopicus mannopeptimycin biosynthetic gene cluster, complete sequence	NRPS	NRPS	Streptomyces hygroscopicus	Bacteria,Actinobacteria,Streptomycetales,Streptomycetaceae,Streptomyces,Streptomyces violaceusniger group
BGC0000391	BGC0000391	Marinactinospora thermotolerans strain SCSIO 00652 methylpendolmycin/pendolmycin gene cluster, complete sequence	NRPS.indole	Others	Marinactinospora thermotolerans	Bacteria,Actinobacteria,Streptosporangiales,Nocardiopsaceae,Marinactinospora
BGC0000392	BGC0000392	Actinosynnema mirum DSM 43827, complete genome	NRPS	NRPS	Actinosynnema mirum DSM 43827	Bacteria,Actinobacteria,Pseudonocardiales,Pseudonocardiaceae,Actinosynnema
BGC0000393	BGC0000393	Myxococcus xanthus DK 1622, complete genome	T1PKS.NRPS	PKS-NRP_Hybrids	Myxococcus xanthus DK 1622	Bacteria,Proteobacteria,Deltaproteobacteria,Myxococcales,Cystobacterineae,Myxococcaceae,Myxococcus
BGC0000394	BGC0000394	Streptomyces lusitanus naphthyridinomycin biosynthetic gene cluster, complete sequence	NRPS.PKS-like	PKS-NRP_Hybrids	Streptomyces lusitanus	Bacteria,Actinobacteria,Streptomycetales,Streptomycetaceae,Streptomyces
BGC0000395	BGC0000395	Nocardia uniformis subsp. tsuyamanensis monocyclic beta-lactam antibiotic nocardicin A biosynthesis gene cluster, partial sequence	NRPS	NRPS	Nocardia uniformis subsp. tsuyamanensis	Bacteria,Actinobacteria,Corynebacteriales,Nocardiaceae,Nocardia
BGC0000396	BGC0000396	Nostoc sp. 73.1 hypothetical protein, NdaA (ndaA), and NdaB (ndaB) genes, complete cds; and inosamine-phosphate amidinotransferase gene, partial cds	NRPS	NRPS	Nostoc sp. 73.1	Bacteria,Cyanobacteria,Nostocales,Nostocaceae,Nostoc
BGC0000397	BGC0000397	Nostoc sp. ATCC 53789 nostocyclopeptide biosynthetic gene cluster, complete sequence	NRPS	NRPS	Nostoc sp. ATCC 53789	Bacteria,Cyanobacteria,Nostocales,Nostocaceae,Nostoc
BGC0000398	BGC0000398	Pseudomonas sp. CMR12a putative acetyltransferase, and LuxR family transcriptional regulator genes, complete cds; motilin biosynthesis gene cluster, complete sequence; and macrolide-specific efflux protein (macA), macrolide export ATP-binding/permease protein MacB (macB), LuxR family transcriptional regulator, glyoxalase family protein, and heme biosynthesis protein genes, complete cds	NRPS	NRPS	Pseudomonas sessilinigenes	Bacteria,Proteobacteria,Gammaproteobacteria,Pseudomonadales,Pseudomonadaceae,Pseudomonas
BGC0000399	BGC0000399	Pseudomonas protegens Pf-5, complete genome	NRPS	NRPS	Pseudomonas protegens Pf-5	Bacteria,Proteobacteria,Gammaproteobacteria,Pseudomonadales,Pseudomonadaceae,Pseudomonas
BGC0000400	BGC0000400	Paenibacillus sp. OSY-SE paenibacterin synthetase gene cluster, complete sequence	NRPS	NRPS	Paenibacillus sp. OSY-SE	Bacteria,Firmicutes,Bacilli,Bacillales,Paenibacillaceae,Paenibacillus
BGC0000401	BGC0000401	Paenibacillus elgii B69 paebacillibactin biosynthesis gene cluster, complete sequence	NRPS	NRPS	Paenibacillus elgii B69	Bacteria,Firmicutes,Bacilli,Bacillales,Paenibacillaceae,Paenibacillus
BGC0000402	BGC0000402	Paenibacillus larvae subsp. larvae DSM 25430, complete genome	transAT-PKS.NRPS	PKS-NRP_Hybrids	Paenibacillus larvae subsp. larvae DSM 25430	Bacteria,Firmicutes,Bacilli,Bacillales,Paenibacillaceae,Paenibacillus
BGC0000403	BGC0000403	Paenibacillus elgii strain B69 pelgipeptin biosynthetic gene cluster, complete sequence	NRPS	NRPS	Paenibacillus elgii	Bacteria,Firmicutes,Bacilli,Bacillales,Paenibacillaceae,Paenibacillus
BGC0000404	BGC0000404	Penicillium chrysogenum strain AS-P-78 hypothetical protein genes, complete cds; penicillin gene cluster, complete sequence; and hypothetical protein genes, complete cds	NRPS	NRPS	Penicillium chrysogenum	Eukaryota,Fungi,Dikarya,Ascomycota,Pezizomycotina,Eurotiomycetes,Eurotiomycetidae,Eurotiales,Aspergillaceae,Penicillium,Penicillium chrysogenum species complex
BGC0000405	BGC0000405	Penicillium chrysogenum strain Wisconsin 54-1255 penicillin biosynthetic gene cluster, partial sequence	NRPS	NRPS	Penicillium chrysogenum	Eukaryota,Fungi,Dikarya,Ascomycota,Pezizomycotina,Eurotiomycetes,Eurotiomycetidae,Eurotiales,Aspergillaceae,Penicillium,Penicillium chrysogenum species complex
BGC0000406	BGC0000406	Streptomyces viridochromogenes strain Tue494 phosphinothricin tripeptide biosynthetic gene cluster: ORFB1, ORFB2, ORF1, phsB gene, ORFM, phsC gene, pmi gene, adhP gene, ORF3, pgdP gene, ppm gene, ppd gene, ORFx, pgmP gene, cpps gene, cppm gene, aldP gene, pmet gene, pms gene, phsA gene, pat gene, dea gene, the1 gene, the2 gene, trs gene, prpA gene, ORFE1, ORFE2 and ORFE3 (partial)	betalactone.NRPS.phosphonate.NRPS-like	Others	Streptomyces viridochromogenes	Bacteria,Actinobacteria,Streptomycetales,Streptomycetaceae,Streptomyces
BGC0000407	BGC0000407	Bacillus subtilis subsp. subtilis putative efflux transporter (yoeA), putative epimerase (yoeX), penicillin-binding protein (dacC), plipastatin synthetase (ppsA), plipastatin synthetase (ppsB), plipastatin synthetase (ppsC), plipastatin synthetase (ppsD), plipastatin synthetase (ppsE), integral inner membrane protein (yngL), hypothetical protein (yngK), acyl-CoA dehydrogenase (yngJ), short-chain …	NRPS	NRPS	Bacillus subtilis subsp. subtilis	Bacteria,Firmicutes,Bacilli,Bacillales,Bacillaceae,Bacillus
BGC0000408	BGC0000408	Paenibacillus polymyxa PmxA, PmxB, PmxC, PmxD, and PmxE genes, complete cds	NRPS	NRPS	Paenibacillus polymyxa	Bacteria,Firmicutes,Bacilli,Bacillales,Paenibacillaceae,Paenibacillus
BGC0000409	BGC0000409	Streptomyces albus subsp. albus strain ATCC 39897 porothramycin biosynthetic gene cluster, complete sequence	NRPS.NRPS-like	NRPS	Streptomyces albus subsp. albus	Bacteria,Actinobacteria,Streptomycetales,Streptomycetaceae,Streptomyces
BGC0000410	BGC0000410	Pseudomonas fluorescens strain WCS374 siderophore pseudomonine biosynthesis and transport gene cluster, partial sequence	NRPS	NRPS	Pseudomonas fluorescens	Bacteria,Proteobacteria,Gammaproteobacteria,Pseudomonadales,Pseudomonadaceae,Pseudomonas
BGC0000411	BGC0000411	Pseudomonas putida strain PCL1445 putisolvin biosynthetic gene cluster, complete sequence	NRPS	NRPS	Pseudomonas putida	Bacteria,Proteobacteria,Gammaproteobacteria,Pseudomonadales,Pseudomonadaceae,Pseudomonas
BGC0000412	BGC0000412	Pseudomonas aeruginosa dihydroaeruginoic acid synthetase (pchE), pyochelin synthetase (pchF), reductase (pchG), ABC transporter (pchH), and ABC transporter (pchI) genes, complete cds	NRPS	NRPS	Pseudomonas aeruginosa PAO1	Bacteria,Proteobacteria,Gammaproteobacteria,Pseudomonadales,Pseudomonadaceae,Pseudomonas
BGC0000413	BGC0000413	Pseudomonas protegens Pf-5, complete genome	NRPS.ranthipeptide	Others	Pseudomonas protegens Pf-5	Bacteria,Proteobacteria,Gammaproteobacteria,Pseudomonadales,Pseudomonadaceae,Pseudomonas
BGC0000414	BGC0000414	Streptomyces melanovinaceus DNA, quinocarcin gene cluster, strain: DO-52	NRPS	NRPS	Streptomyces melanovinaceus	Bacteria,Actinobacteria,Streptomycetales,Streptomycetaceae,Streptomyces
BGC0000415	BGC0000415	Streptomyces griseovariabilis subsp. bandungensis strain 2507 quinomycin biosynthetic gene cluster, partial sequence	NRPS.NRPS-like	NRPS	Streptomyces griseovariabilis subsp. bandungensis	Bacteria,Actinobacteria,Streptomycetales,Streptomycetaceae,Streptomyces
BGC0000416	BGC0000416	Xenorhabdus nematophila ATCC 19061 chromosome, complete genome	NRPS	NRPS	Xenorhabdus nematophila ATCC 19061	Bacteria,Proteobacteria,Gammaproteobacteria,Enterobacterales,Morganellaceae,Xenorhabdus
BGC0000417	BGC0000417	Rhodococcus jostii RHA1, complete genome	NRPS	NRPS	Rhodococcus jostii RHA1	Bacteria,Actinobacteria,Corynebacteriales,Nocardiaceae,Rhodococcus
BGC0000418	BGC0000418	Amycolatopsis lurida strain NRRL2430 ristocetin biosynthetic gene cluster, complete sequence	T3PKS.NRPS.NRPS-like	PKS-NRP_Hybrids	Amycolatopsis lurida	Bacteria,Actinobacteria,Pseudonocardiales,Pseudonocardiaceae,Amycolatopsis
BGC0000419	BGC0000419	Amycolatopsis japonica strain MG417-CF17, complete genome	T3PKS.NRPS.NRPS-like	PKS-NRP_Hybrids	Amycolatopsis japonica	Bacteria,Actinobacteria,Pseudonocardiales,Pseudonocardiaceae,Amycolatopsis,Amycolatopsis japonica group
BGC0000420	BGC0000420	Penicillium chrysogenum Wisconsin 54-1255 complete genome, contig Pc00c21	NRPS.indole	Others	Penicillium rubens Wisconsin 54-1255	Eukaryota,Fungi,Dikarya,Ascomycota,Pezizomycotina,Eurotiomycetes,Eurotiomycetidae,Eurotiales,Aspergillaceae,Penicillium,Penicillium chrysogenum species complex
BGC0000421	BGC0000421	Pseudomonas fluorescens safracin biosynthesis gene cluster, complete sequence	NRPS	NRPS	Pseudomonas fluorescens	Bacteria,Proteobacteria,Gammaproteobacteria,Pseudomonadales,Pseudomonadaceae,Pseudomonas
BGC0000422	BGC0000422	Streptomyces lavendulae strain NRRL 11002 tyrosinase, tyrosinase co-factor, putative translation initiation inhibitor, putative transcriptional regulator, hypothetical protein, putative methyltransferase, hypothetical protein, and glyoxalase/bleomycin resistance protein/dioxygenase genes, complete cds; and saframycin A biosynthetic gene cluster, complete sequence	melanin.NRPS	Others	Streptomyces lavendulae	Bacteria,Actinobacteria,Streptomycetales,Streptomycetaceae,Streptomyces
BGC0000423	BGC0000423	Streptomyces scabiei 87.22 complete genome	NRPS	NRPS	Streptomyces scabiei 87.22	Bacteria,Actinobacteria,Streptomycetales,Streptomycetaceae,Streptomyces
BGC0000424	BGC0000424	Herbaspirillum seropedicae SmR1, complete genome	NRPS	NRPS	Herbaspirillum seropedicae SmR1	Bacteria,Proteobacteria,Betaproteobacteria,Burkholderiales,Oxalobacteraceae,Herbaspirillum
BGC0000425	BGC0000425	Pseudomonas sp. CMR12a outer membrane efflux protein (nodT), LuxR family transcriptional regulator, and cyclic peptide transporter (syrD) genes, complete cds; sessilin biosynthesis gene cluster, complete sequence; and macrolide-specific efflux protein (macA), macrolide export ATP-binding/permease protein MacB (macB), and diaminobutyrate-2-oxoglutarate aminotransferase genes, complete cds	NRPS	NRPS	Pseudomonas sessilinigenes	Bacteria,Proteobacteria,Gammaproteobacteria,Pseudomonadales,Pseudomonadaceae,Pseudomonas
BGC0000426	BGC0000426	Paenibacillus larvae strain DSM 25430 SevA (sevA) and SevB (sevB) genes, complete cds	NRPS	NRPS	Paenibacillus larvae	Bacteria,Firmicutes,Bacilli,Bacillales,Paenibacillaceae,Paenibacillus
BGC0000427	BGC0000427	Anabaena variabilis ATCC 29413, complete genome	NRPS-like	NRPS	Trichormus variabilis ATCC 29413	Bacteria,Cyanobacteria,Nostocales,Nostocaceae,Trichormus
BGC0000428	BGC0000428	Streptosporangium sibiricum strain DSM 44039 sibiromycin biosynthesis gene cluster, complete sequence	NRPS	NRPS	Streptosporangium sibiricum	Bacteria,Actinobacteria,Streptosporangiales,Streptosporangiaceae,Streptosporangium
BGC0000429	BGC0000429	Streptomyces sp. Acta 2897 skyllamycin biosynthetic gene cluster, complete sequence	NRPS.arylpolyene.ladderane	Others	Streptomyces sp. Acta 2897	Bacteria,Actinobacteria,Streptomycetales,Streptomycetaceae,Streptomyces
BGC0000430	BGC0000430	Nodularia spumigena CCY9414 genome	NRPS	NRPS	Nodularia spumigena CCY9414	Bacteria,Cyanobacteria,Nostocales,Aphanizomenonaceae,Nodularia
BGC0000431	BGC0000431	Streptomyces roseosporus NRRL 15998 supercont3.1 genomic scaffold, whole genome shotgun sequence	NRPS.NRPS-like	NRPS	Streptomyces filamentosus NRRL 15998	Bacteria,Actinobacteria,Streptomycetales,Streptomycetaceae,Streptomyces
BGC0000432	BGC0000432	Streptomyces rochei genomic DNA, streptothricin biosynthetic gene cluster, strain: NBRC 12908	NRPS-like	NRPS	Streptomyces rochei	Bacteria,Actinobacteria,Streptomycetales,Streptomycetaceae,Streptomyces,Streptomyces rochei group
BGC0000433	BGC0000433	Bacillus amyloliquefaciens yciC gene, yx01 gene, yckc gene, yckD gene, yckE gene, nin gene, nuc gene, hxlB gene, hxlA gene, hxlR gene, xy02 gene, srfAA gene, srfAB gene, comS gene, srfAC gene, srfAD gene, aat gene, ycxc gene, ycxD gene, sfp gene, yczE gene, yckI gene and yckJ gene	NRPS	NRPS	Bacillus velezensis FZB42	Bacteria,Firmicutes,Bacilli,Bacillales,Bacillaceae,Bacillus,Bacillus amyloliquefaciens group
BGC0000434	BGC0000434	Streptomyces sp. SNA15896 DNA, SW-163 biosynthetic gene cluster (orf7, orf8, orf1, orf2, orf3, orf4, orf5, swb1, swb2, swb3, swb4, swb5, swb6, swb7, swb8, swb9, swb10, swb11, swb12, swb13, swb14, swb15, swb16, swb17, swb18, swb19, swb20, orf6), complete cds	NRPS.NRPS-like	NRPS	Streptomyces sp. SNA15896	Bacteria,Actinobacteria,Streptomycetales,Streptomycetaceae,Streptomyces
BGC0000435	BGC0000435	Pseudomonas syringae pv. tomato str. DC3000, complete genome	NRPS	NRPS	Pseudomonas syringae pv. tomato str. DC3000	Bacteria,Proteobacteria,Gammaproteobacteria,Pseudomonadales,Pseudomonadaceae,Pseudomonas
BGC0000436	BGC0000436	Rhizobium sp. AP16 PMI03_contig82.82, whole genome shotgun sequence	T1PKS.NRPS	PKS-NRP_Hybrids	Rhizobium sp. AP16	Bacteria,Proteobacteria,Alphaproteobacteria,Hyphomicrobiales,Rhizobiaceae,Rhizobium/Agrobacterium group,Rhizobium
BGC0000437	BGC0000437	Pseudomonas syringae pv. syringae B728a, complete genome	NRPS	NRPS	Pseudomonas syringae pv. syringae B728a	Bacteria,Proteobacteria,Gammaproteobacteria,Pseudomonadales,Pseudomonadaceae,Pseudomonas,Pseudomonas syringae
BGC0000438	BGC0000438	Pseudomonas syringae pv. syringae syringopeptin synthetase (sypA), syringopeptin synthetase B (sypB), and syringopeptin synthetase C (sypC) genes, complete cds	NRPS	NRPS	Pseudomonas syringae pv. syringae	Bacteria,Proteobacteria,Gammaproteobacteria,Pseudomonadales,Pseudomonadaceae,Pseudomonas,Pseudomonas syringae
BGC0000439	BGC0000439	Saccharomonospora sp. CNQ490 putative sugar kinase and gluconolaconase genes, complete cds; taromycin gene cluster, complete sequence; and O-methyltransferase, methoxymalonate biosynthesis protein, acyl-CoA dehydrogenase, acyl carrier protein, 3-hydroxyacyl-CoA dehydrogenase, hypothetical protein, and enoyl-CoA hydratase genes, complete cds	NRPS	NRPS	Saccharomonospora piscinae	Bacteria,Actinobacteria,Pseudonocardiales,Pseudonocardiaceae,Saccharomonospora
BGC0000440	BGC0000440	Actinoplanes teichomyceticus gene cluster for biosynthesis of glycopeptide antibiotic teicoplanin	T3PKS.NRPS	PKS-NRP_Hybrids	Actinoplanes teichomyceticus	Bacteria,Actinobacteria,Micromonosporales,Micromonosporaceae,Actinoplanes
BGC0000441	BGC0000441	Actinoplanes teichomyceticus teicoplanin gene cluster	T3PKS.NRPS	PKS-NRP_Hybrids	Actinoplanes teichomyceticus	Bacteria,Actinobacteria,Micromonosporales,Micromonosporaceae,Actinoplanes
BGC0000442	BGC0000442	TPA_asm: Aspergillus nidulans FGSC A4 chromosome V	indole.NRPS-like	Others	Aspergillus nidulans FGSC A4	Eukaryota,Fungi,Dikarya,Ascomycota,Pezizomycotina,Eurotiomycetes,Eurotiomycetidae,Eurotiales,Aspergillaceae,Aspergillus,Aspergillus subgen. Nidulantes
BGC0000443	BGC0000443	Pseudomonas sp. SHC52 hypothetical protein, HlyD family secretion protein, AraC family transcriptional regulator, putative aspartyl b-hydroxylase, putative MFS transporter, and putative transcription factor genes, complete cds; and thanamycin gene clusters, partial sequence	NRPS.NRPS-like	NRPS	Pseudomonas sp. SHC52	Bacteria,Proteobacteria,Gammaproteobacteria,Pseudomonadales,Pseudomonadaceae,Pseudomonas
BGC0000444	BGC0000444	Streptomyces turgidiscabies pathogenicity island putative transposase gene, complete cds; fas operon, complete sequence; and putative methyltransferases, putative transmembrane transport protein, hypothetical protein (fas6), putative transposase, nitric oxide synthase (nos), and putative cytochrome P450 genes, putative transposase pseudogenes, putative araC family regulatory protein gene, putativ…	NRPS	NRPS	Streptomyces turgidiscabies Car8	Bacteria,Actinobacteria,Streptomycetales,Streptomycetaceae,Streptomyces
BGC0000445	BGC0000445	Micromonospora sp. ML1 thiocoraline gene cluster	NRPS.NRPS-like	NRPS	Micromonospora sp. ML1	Bacteria,Actinobacteria,Micromonosporales,Micromonosporaceae,Micromonospora,unclassified Micromonospora
BGC0000446	BGC0000446	Klebsiella oxytoca tilivalline biosynthetic gene cluster, strain AHC-6	NRPS	NRPS	Klebsiella oxytoca	Bacteria,Proteobacteria,Gammaproteobacteria,Enterobacterales,Enterobacteriaceae,Klebsiella/Raoultella group,Klebsiella
BGC0000447	BGC0000447	Pseudomonas costantinii tolaasin biosynthesis locus, strain DSM 16734	NRPS	NRPS	Pseudomonas costantinii	Bacteria,Proteobacteria,Gammaproteobacteria,Pseudomonadales,Pseudomonadaceae,Pseudomonas
BGC0000448	BGC0000448	Streptomyces achromogenes tomaymycin biosynthetic gene cluster, complete sequence	NRPS.NRPS-like	NRPS	Streptomyces achromogenes	Bacteria,Actinobacteria,Streptomycetales,Streptomycetaceae,Streptomyces
BGC0000449	BGC0000449	Paenibacillus terrae strain NRRL B-30644 tridecaptin biosynthetic gene cluster, complete sequence	NRPS	NRPS	Paenibacillus terrae	Bacteria,Firmicutes,Bacilli,Bacillales,Paenibacillaceae,Paenibacillus
BGC0000450	BGC0000450	Streptomyces triostinicus triostin A biosynthetic gene cluster, complete sequence	NRPS.NRPS-like	NRPS	Streptomyces triostinicus	Bacteria,Actinobacteria,Streptomycetales,Streptomycetaceae,Streptomyces
BGC0000451	BGC0000451	Teredinibacter turnerae T7901, complete genome		Others	Teredinibacter turnerae T7901	Bacteria,Proteobacteria,Gammaproteobacteria,Cellvibrionales,Cellvibrionaceae,Teredinibacter
BGC0000452	BGC0000452	Brevibacillus brevis NBRC 100599 DNA, complete genome	NRPS	NRPS	Brevibacillus brevis NBRC 100599	Bacteria,Firmicutes,Bacilli,Bacillales,Paenibacillaceae,Brevibacillus
BGC0000453	BGC0000453	Streptomyces tsusimaensis strain ATCC 15141 putative conserved protein gene, partial cds; putative conserved protein, TetR-family regulatory protein, N5,N10-methylenetetrahydromethanopterin reductase, penicillin-binding protein, putative conserved protein, 7,8-didemethyl-8-hydroxy-5-deazariboflavin synthase, putative conserved proteins, necrosis inducing factor, conserved membrane-associated prot…	NRPS	NRPS	Streptomyces tsusimaensis	Bacteria,Actinobacteria,Streptomycetales,Streptomycetaceae,Streptomyces
BGC0000454	BGC0000454	Listonella anguillarum serovar O2, genes for biosynthesis and transport of siderophore vanchrobactin, isolate RV22	NRPS	NRPS	Vibrio anguillarum RV22	Bacteria,Proteobacteria,Gammaproteobacteria,Vibrionales,Vibrionaceae,Vibrio
BGC0000455	BGC0000455	Amycolatopsis orientalis vancomycin biosynthetic gene cluster, complete sequence	T3PKS.NRPS.NRPS-like	PKS-NRP_Hybrids	Amycolatopsis orientalis HCCB10007	Bacteria,Actinobacteria,Pseudonocardiales,Pseudonocardiaceae,Amycolatopsis
BGC0000457	BGC0000457	Rhizobium etli CFN 42 plasmid p42f, complete sequence	NRPS	NRPS	Rhizobium etli CFN 42	Bacteria,Proteobacteria,Alphaproteobacteria,Hyphomicrobiales,Rhizobiaceae,Rhizobium/Agrobacterium group,Rhizobium
BGC0000458	BGC0000458	Streptomyces vinaceus strain ATCC 11861 viomycin biosynthetic gene cluster, complete sequence	NRPS.NRPS-like	NRPS	Streptomyces vinaceus	Bacteria,Actinobacteria,Streptomycetales,Streptomycetaceae,Streptomyces
BGC0000459	BGC0000459	Streptomyces griseoviridis culture-collection NRRL:2427 griseoviridin and viridogrisein Sgv gene cluster, complete sequence	transAT-PKS.NRPS.butyrolactone	Others	Streptomyces griseoviridis	Bacteria,Actinobacteria,Streptomycetales,Streptomycetaceae,Streptomyces
BGC0000460	BGC0000460	Vibrio vulnificus CMCP6 chromosome II, complete sequence	NRPS	NRPS	Vibrio vulnificus CMCP6	Bacteria,Proteobacteria,Gammaproteobacteria,Vibrionales,Vibrionaceae,Vibrio
BGC0000461	BGC0000461	Lysobacter enzymogenes strain OH11 WAPS biosynthetic gene cluster, complete sequence	NRPS	NRPS	Lysobacter enzymogenes	Bacteria,Proteobacteria,Gammaproteobacteria,Xanthomonadales,Xanthomonadaceae,Lysobacter
BGC0000464	BGC0000464	Xenorhabdus doucetiae str. FRM16 chromosome, complete genome	NRPS	NRPS	Xenorhabdus doucetiae	Bacteria,Proteobacteria,Gammaproteobacteria,Enterobacterales,Morganellaceae,Xenorhabdus
BGC0000465	BGC0000465	Xenorhabdus nematophila ATCC 19061 chromosome, complete genome	NRPS	NRPS	Xenorhabdus nematophila ATCC 19061	Bacteria,Proteobacteria,Gammaproteobacteria,Enterobacterales,Morganellaceae,Xenorhabdus
BGC0000466	BGC0000466	Streptomyces sp. TP-A2060 yatakemycin biosynthesis gene cluster, complete sequence		Others	Streptomyces sp. TP-A2060	Bacteria,Actinobacteria,Streptomycetales,Streptomycetaceae,Streptomyces
BGC0000467	BGC0000467	Y.enterocolitica irp1, irp3, irp4 and irp5 genes	T1PKS	PKSI	Yersinia enterocolitica	Bacteria,Proteobacteria,Gammaproteobacteria,Enterobacterales,Yersiniaceae,Yersinia
BGC0000468	BGC0000468	Streptomyces bottropensis bottromycin biosynthesis gene cluster, complete sequence, strain DSM40262	bottromycin.RiPP-like	RiPPs	Streptomyces bottropensis	Bacteria,Actinobacteria,Streptomycetales,Streptomycetaceae,Streptomyces
BGC0000469	BGC0000469	Streptomyces sp. BC16019 hypothetical protein genes, complete cds; bottromycin biosynthetic gene cluster, complete sequence; and hypothetical protein genes, complete cds	RiPP-like.bottromycin	RiPPs	Streptomyces sp. BC16019	Bacteria,Actinobacteria,Streptomycetales,Streptomycetaceae,Streptomyces
BGC0000470	BGC0000470	Streptomyces sp. WMMB 272 bottromycin D gene cluster, partial sequence	RiPP-like.bottromycin	RiPPs	Streptomyces sp. WMMB 272	Bacteria,Actinobacteria,Streptomycetales,Streptomycetaceae,Streptomyces
BGC0000471	BGC0000471	Oscillatoria nigro-viridis PCC 7112 chromosome, complete genome	cyanobactin	RiPPs	Oscillatoria nigro-viridis PCC 7112	Bacteria,Cyanobacteria,Oscillatoriophycideae,Oscillatoriales,Oscillatoriaceae,Oscillatoria
BGC0000472	BGC0000472	Anabaena sp. 90 signal recognition particle protein SRP gene, complete cds; anacyclamide biosynthetic gene cluster, complete sequence; 30S ribosomal protein S16, and hypothetical protein genes, complete cds	cyanobactin	RiPPs	Anabaena sp. 90	Bacteria,Cyanobacteria,Nostocales,Nostocaceae,Anabaena,unclassified Anabaena
BGC0000473	BGC0000473	Microcystis aeruginosa NIES-298 microcyclamide biosynthetic gene cluster, strain NIES-298	cyanobactin	RiPPs	Microcystis aeruginosa NIES-298	Bacteria,Cyanobacteria,Oscillatoriophycideae,Chroococcales,Microcystaceae,Microcystis
BGC0000474	BGC0000474	Microcystis aeruginosa PCC 7806 microcyclamide biosynthetic gene cluster, strain PCC 7806	cyanobactin	RiPPs	Microcystis aeruginosa PCC 7806	Bacteria,Cyanobacteria,Oscillatoriophycideae,Chroococcales,Microcystaceae,Microcystis
BGC0000475	BGC0000475	Prochloron didemni subtilisin-like protein (patA), PatB (patB), PatC (patC), adenylation/heterocyclization protein (patD), patellamide precursor protein (patE), PatF (patF), thiazoline oxidase/subtilisin-like protease (patG), and deoxyribopyrimidine photolyase genes, complete cds	cyanobactin	RiPPs	Prochloron didemni	Bacteria,Cyanobacteria,Synechococcales,Prochloraceae,Prochloron
BGC0000476	BGC0000476	Uncultured Prochloron sp. clone E5 patellamide precursor protein (patE) gene, complete cds	cyanobactin	RiPPs	uncultured Prochloron sp.	Bacteria,Cyanobacteria,Synechococcales,Prochloraceae,Prochloron,environmental samples
BGC0000477	BGC0000477	Uncultured Prochloron sp. 06037A TruA (truA), TruB (truB), TruC (truC), TruD (truD), TruE1 (truE1), TruF1 (truF1), and TruF2 (truF2) genes, complete cds; and TruG (truG) gene, partial cds	cyanobactin	RiPPs	uncultured Prochloron sp. 06037A	Bacteria,Cyanobacteria,Synechococcales,Prochloraceae,Prochloron,environmental samples
BGC0000478	BGC0000478	Uncultured Prochloron sp. TruE2 (truE2) gene, complete cds	cyanobactin	RiPPs	uncultured Prochloron sp.	Bacteria,Cyanobacteria,Synechococcales,Prochloraceae,Prochloron,environmental samples
BGC0000479	BGC0000479	Planktothrix agardhii NIES-596 prenylagaramide gene cluster, complete sequence	cyanobactin	RiPPs	Planktothrix agardhii NIES-596	Bacteria,Cyanobacteria,Oscillatoriophycideae,Oscillatoriales,Microcoleaceae,Planktothrix
BGC0000480	BGC0000480	Nostoc spongiaeforme var. tenue str. Carmeli TenA (tenA), TenB (tenB), TenC (tenC), TenD (tenD), TenE (tenE), and TenF (tenF) genes, complete cds; and TenG (tenG) gene, partial cds	cyanobactin	RiPPs	Nostoc spongiaeforme var. tenue str. Carmeli	Bacteria,Cyanobacteria,Nostocales,Nostocaceae,Nostoc
BGC0000481	BGC0000481	Trichodesmium erythraeum IMS101 ctg418, whole genome shotgun sequence	RRE-containing.cyanobactin	RiPPs	Trichodesmium erythraeum IMS101	Bacteria,Cyanobacteria,Oscillatoriales,Trichodesmium
BGC0000482	BGC0000482	Uncultured Prochloron sp. TruE3 (truE3) gene, complete cds	cyanobactin	RiPPs	uncultured Prochloron sp.	Bacteria,Cyanobacteria,Synechococcales,Prochloraceae,Prochloron,environmental samples
BGC0000483	BGC0000483	Microcystis aeruginosa 9432 WGS project CAIH01000000 data, contig AAI_A_2195_263, whole genome shotgun sequence	cyanobactin	RiPPs	Microcystis aeruginosa PCC 9432	Bacteria,Cyanobacteria,Oscillatoriophycideae,Chroococcales,Microcystaceae,Microcystis
BGC0000484	BGC0000484	Lactobacillus plantarum strain KW30 hypothetical protein (gccI), hypothetical protein (gccH), UDP-GlcNAc glycosyltransferase family 2 (gccA), bacteriocin ABC transporter of glycocin F (gccB), hypothetical protein (gccC), hypothetical protein (gccD), putative LytTR response regulator (gccE), and prebacteriocin glycocin F (gccF) genes, complete cds	glycocin	RiPPs	Lactiplantibacillus plantarum	Bacteria,Firmicutes,Bacilli,Lactobacillales,Lactobacillaceae,Lactiplantibacillus
BGC0000485	BGC0000485	L.acidophilus acdB gene for acidocin B	RiPP-like	RiPPs	Lactobacillus acidophilus	Bacteria,Firmicutes,Bacilli,Lactobacillales,Lactobacillaceae,Lactobacillus
BGC0000486	BGC0000486	Butyrivibrio fibrisolvens response regulator-like protein and histidine kinase-like protein genes, complete cds; butyrivibriocin AR10 operon, complete sequence; and unknown gene	RiPP-like	RiPPs	Butyrivibrio fibrisolvens	Bacteria,Firmicutes,Clostridia,Eubacteriales,Lachnospiraceae,Butyrivibrio
BGC0000487	BGC0000487	Carnobacterium maltaromaticum strain UAL307 hypothetical proteins, CclB (cclB), CclI (cclI), CclT (cclT), CclC (cclC), CclD (cclD), carnocyclin A precursor (cclA), CclE (cclE), CclF (cclF), CclG (cclG), CclH (cclH), hypothetical proteins, and TrxA (trxA) genes, complete cds	RiPP-like	RiPPs	Carnobacterium maltaromaticum	Bacteria,Firmicutes,Bacilli,Lactobacillales,Carnobacteriaceae,Carnobacterium
BGC0000488	BGC0000488	Clostridium beijerinckii cfgR gene, cfgK gene, cfg02 gene, cfg01 gene, cirA gene, cirB gene, cirC gene, cirD gene, cirE gene, cirG gene, cirH gene and cirI gene, genomic RNA, strain ATCC 25752	cyclic-lactone-autoinducer.RiPP-like	RiPPs	Clostridium beijerinckii	Bacteria,Firmicutes,Clostridia,Eubacteriales,Clostridiaceae,Clostridium
BGC0000489	BGC0000489	E.faecalis plasmid DNA containing gene cluster involved in production and immunity to peptide antibiotic AS-48	RiPP-like	RiPPs	Enterococcus faecalis subsp. liquefaciens	Bacteria,Firmicutes,Bacilli,Lactobacillales,Enterococcaceae,Enterococcus
BGC0000490	BGC0000490	Lactococcus garvieae DCC43 contig_1, whole genome shotgun sequence	RiPP-like	RiPPs	Lactococcus garvieae DCC43	Bacteria,Firmicutes,Bacilli,Lactobacillales,Streptococcaceae,Lactococcus
BGC0000491	BGC0000491	Lactobacillus gasseri gaaB, gaaC, gaaA, gaaD, gaaI, gaaT, gaaE genes, complete cds	RiPP-like	RiPPs	Lactobacillus gasseri	Bacteria,Firmicutes,Bacilli,Lactobacillales,Lactobacillaceae,Lactobacillus
BGC0000494	BGC0000494	Streptococcus uberis PurH-like protein, possible orphan response regulator, UblA (ublA), UblB (ublB), UblC (ublC), UblD (ublD), and UblE (ublE) genes, complete cds	RiPP-like	RiPPs	Streptococcus uberis	Bacteria,Firmicutes,Bacilli,Lactobacillales,Streptococcaceae,Streptococcus
BGC0000495	BGC0000495	Actinoplanes garbadinensis strain ATCC 31049 actagardine biosynthesis gene cluster, partial sequence	lanthipeptide-class-ii	RiPPs	Actinoplanes garbadinensis	Bacteria,Actinobacteria,Micromonosporales,Micromonosporaceae,Actinoplanes
BGC0000496	BGC0000496	Streptomyces griseus subsp. griseus NBRC 13350 DNA, complete genome	lanthipeptide-class-iii	RiPPs	Streptomyces griseus subsp. griseus NBRC 13350	Bacteria,Actinobacteria,Streptomycetales,Streptomycetaceae,Streptomyces
BGC0000497	BGC0000497	Streptococcus ratti two-component lantibiotic gene locus, complete sequence	lanthipeptide-class-ii	RiPPs	Streptococcus ratti	Bacteria,Firmicutes,Bacilli,Lactobacillales,Streptococcaceae,Streptococcus
BGC0000498	BGC0000498	Streptococcus equinus strain HJ50 bovicin biosynthesis gene cluster, partial sequence	lanthipeptide-class-ii	RiPPs	Streptococcus equinus	Bacteria,Firmicutes,Bacilli,Lactobacillales,Streptococcaceae,Streptococcus
BGC0000499	BGC0000499	Butyrivibrio fibrisolvens butyrivibriocin OR79 (bvi79) gene, complete cds; and unknown genes	lanthipeptide-class-ii	RiPPs	Butyrivibrio fibrisolvens	Bacteria,Firmicutes,Clostridia,Eubacteriales,Lachnospiraceae,Butyrivibrio
BGC0000500	BGC0000500	Carnobacterium maltaromaticum strain C2 CrnM (crnM), CrnA1 (crnA1), CrnJ (crnJ), CrnT (crnT), CrnP (crnP), CrnA2 (crnA2), and CrnY (crnY) genes, complete cds	lanthipeptide-class-ii	RiPPs	Carnobacterium maltaromaticum	Bacteria,Firmicutes,Bacilli,Lactobacillales,Carnobacteriaceae,Carnobacterium
BGC0000501	BGC0000501	Catenulispora acidiphila DSM 44928 chromosome, complete genome	lanthipeptide-class-iii	RiPPs	Catenulispora acidiphila DSM 44928	Bacteria,Actinobacteria,Catenulisporales,Catenulisporaceae,Catenulispora
BGC0000502	BGC0000502	Bacillus cereus strain As1.1846 cerecidin biosynthesis gene cluster, complete sequence	lanthipeptide-class-ii	RiPPs	Bacillus cereus	Bacteria,Firmicutes,Bacilli,Bacillales,Bacillaceae,Bacillus,Bacillus cereus group
BGC0000503	BGC0000503	Streptomyces cinnamoneus cinnamycin biosynthetic cluster	lanthipeptide-class-ii	RiPPs	Streptomyces cinnamoneus	Bacteria,Actinobacteria,Streptomycetales,Streptomycetaceae,Streptomyces,Streptomyces cinnamoneus group
BGC0000504	BGC0000504	Plasmid pAD1 (from Enterococcus faecalis) cylLl, cylLs, cylM, clyB, cylA genes, complete cds	lanthipeptide-class-ii	RiPPs	Plasmid pAD1	other sequences,plasmids
BGC0000506	BGC0000506	Bacillus subtilis subsp. spizizenii DSM:15029 entianin gene cluster, partial sequence	lanthipeptide-class-i	RiPPs	Bacillus spizizenii	Bacteria,Firmicutes,Bacilli,Bacillales,Bacillaceae,Bacillus
BGC0000507	BGC0000507	Staphyloccus epidermidis epicidin 280 gene cluster on pCH01	lanthipeptide-class-i	RiPPs	Staphylococcus epidermidis	Bacteria,Firmicutes,Bacilli,Bacillales,Staphylococcaceae,Staphylococcus
BGC0000508	BGC0000508	S.epidermidis genes epiY', epiY, epiA, epiB, epiC, epiD, epiQ, epiP	lanthipeptide-class-i	RiPPs	Staphylococcus epidermidis	Bacteria,Firmicutes,Bacilli,Bacillales,Staphylococcaceae,Staphylococcus
BGC0000509	BGC0000509	Staphylococcus epidermidis Orf1, ElxO (elxO), ElxT (elxT), ElxA (elxA), ElxP (elxP), ElxB (elxB), ElxC (elxC), Elx1 (Elx1), Elx2 (elx2), Elx3 (elx3), and OrdA (orfA) genes, complete cds	lanthipeptide-class-i	RiPPs	Staphylococcus epidermidis	Bacteria,Firmicutes,Bacilli,Bacillales,Staphylococcaceae,Staphylococcus
BGC0000510	BGC0000510	Staphylococcus epidermidis translocator (elkT) gene, pre-epilancin K7 (elkA) gene, and leader peptidase (elkP) gene, complete cds		Others	Staphylococcus epidermidis	Bacteria,Firmicutes,Bacilli,Bacillales,Staphylococcaceae,Staphylococcus
BGC0000511	BGC0000511	Bacillus subtilis subtilin-like gene cluster, complete sequence	lanthipeptide-class-i	RiPPs	Bacillus subtilis	Bacteria,Firmicutes,Bacilli,Bacillales,Bacillaceae,Bacillus
BGC0000513	BGC0000513	Saccharopolyspora erythraea NRRL2338 complete genome	lanthipeptide-class-iii	RiPPs	Saccharopolyspora erythraea NRRL 2338	Bacteria,Actinobacteria,Pseudonocardiales,Pseudonocardiaceae,Saccharopolyspora
BGC0000514	BGC0000514	Staphylococcus gallinarum gallidermin gene cluster, complete sequence	lanthipeptide-class-i	RiPPs	Staphylococcus gallinarum	Bacteria,Firmicutes,Bacilli,Bacillales,Staphylococcaceae,Staphylococcus
BGC0000515	BGC0000515	Geobacillus thermodenitrificans NG80-2, complete genome	lanthipeptide-class-i	RiPPs	Geobacillus thermodenitrificans NG80-2	Bacteria,Firmicutes,Bacilli,Bacillales,Bacillaceae,Geobacillus
BGC0000516	BGC0000516	Geobacillus thermodenitrificans strain G11MC16 ctg51, whole genome shotgun sequence	lanthipeptide-class-ii	RiPPs	Geobacillus thermodenitrificans	Bacteria,Firmicutes,Bacilli,Bacillales,Bacillaceae,Geobacillus
BGC0000517	BGC0000517	Bacillus halodurans C-125 DNA, complete genome	lanthipeptide-class-ii	RiPPs	Halalkalibacterium halodurans C-125	Bacteria,Firmicutes,Bacilli,Bacillales,Bacillaceae,Halalkalibacterium (ex Joshi et al. 2022)
BGC0000518	BGC0000518	Streptomyces viridochromogenes DSM 40736 genomic scaffold supercont1.1, whole genome shotgun sequence	RiPP-like.lanthipeptide-class-iii	RiPPs	Streptomyces viridochromogenes DSM 40736	Bacteria,Actinobacteria,Streptomycetales,Streptomycetaceae,Streptomyces
BGC0000519	BGC0000519	Actinomadura namibiensis labyrinthopeptin biosynthetic gene cluster	lanthipeptide-class-iii	RiPPs	Actinomadura namibiensis	Bacteria,Actinobacteria,Streptosporangiales,Thermomonosporaceae,Actinomadura
BGC0000520	BGC0000520	Lactococcus lactis strain DPC3147 plasmid pMRC01, complete sequence	lanthipeptide-class-ii	RiPPs	Lactococcus lactis	Bacteria,Firmicutes,Bacilli,Lactobacillales,Streptococcaceae,Lactococcus
BGC0000521	BGC0000521	Lactococcus lactis subsp. lactis plasmid pES2 transposon Tn5721 and lacticin 481 operon, complete sequence; and unknown genes	lanthipeptide-class-ii	RiPPs	Lactococcus lactis subsp. lactis	Bacteria,Firmicutes,Bacilli,Lactobacillales,Streptococcaceae,Lactococcus
BGC0000522	BGC0000522	Lactococcus lactis genes for hypothetical protein, putative transcriptional regulator, lacticin Z, membrane proteins, ABC-2 type transporter, ATP-binding protein, prophage ps1 protein 16 and 15, complete cds, strain: QU 14	RiPP-like	RiPPs	Lactococcus lactis	Bacteria,Firmicutes,Bacilli,Lactobacillales,Streptococcaceae,Lactococcus
BGC0000523	BGC0000523	Lactobacillus sakei ORF78 (partial), ORF116, ORF130 (partial), ORF84 (partial), tnp1519L gene, tnp1516delC gene, tnp1516delN gene (partial), lasY gene, lasX gene, lasA gene, lasM gene, lasN gene, lasT gene, lasU gene, lasV gene, lasP gene, lasJ gene, lasW gene and tnp1519R gene	lanthipeptide-class-ii	RiPPs	Latilactobacillus sakei	Bacteria,Firmicutes,Bacilli,Lactobacillales,Lactobacillaceae,Latilactobacillus
BGC0000525	BGC0000525	Bacillus licheniformis strain VK21 lantibiotic gene cluster, complete sequence	lanthipeptide-class-ii	RiPPs	Bacillus licheniformis	Bacteria,Firmicutes,Bacilli,Bacillales,Bacillaceae,Bacillus
BGC0000526	BGC0000526	Streptococcus macedonicus strain ACA-DC 198 putative relaxase gene, complete cds; macedocin gene cluster, complete sequence; McdK (mcdK), McdR (mcdR), and hypothetical protein genes, complete cds; and hypothetical protein gene, partial cds	lanthipeptide-class-ii	RiPPs	Streptococcus macedonicus	Bacteria,Firmicutes,Bacilli,Lactobacillales,Streptococcaceae,Streptococcus
BGC0000527	BGC0000527	Bacillus sp. HIL-Y85/54728 mersacidin biosynthesis gene cluster (mrsK2, mrsR2, mrsF, mrsG, mrsE, mrsA, mrsR1, mrsD, mrsM and mrsT genes)	lanthipeptide-class-ii	RiPPs	Bacillus sp. HIL-Y85/54728	Bacteria,Firmicutes,Bacilli,Bacillales,Bacillaceae,Bacillus
BGC0000528	BGC0000528	Clavibacter michiganensis subsp. michiganensis NCPPB 382 complete genome	lanthipeptide-class-ii	RiPPs	Clavibacter michiganensis subsp. michiganensis NCPPB 382	Bacteria,Actinobacteria,Micrococcales,Microbacteriaceae,Clavibacter
BGC0000529	BGC0000529	Microbispora corallina strain NRRL 30420 putative DNA-binding protein gene, complete cds; microbisporicin gene cluster, complete sequence; and hypothetical protein, pyrimidine reductase, hypothetical protein, oxidoreductase domain protein, glyoxalase/bleomycin resistance protein, esterase, putative xylanase, beta-1,4-xylanase, hypothetical proteins, secreted endo-1,4-beta-xylanase, and prephenate…	lanthipeptide-class-i	RiPPs	Microbispora corallina	Bacteria,Actinobacteria,Streptosporangiales,Streptosporangiaceae,Microbispora
BGC0000530	BGC0000530	Streptococcus mutans N66 contig14, whole genome shotgun sequence	lanthipeptide-class-i	RiPPs	Streptococcus mutans N66	Bacteria,Firmicutes,Bacilli,Lactobacillales,Streptococcaceae,Streptococcus
BGC0000531	BGC0000531	Streptococcus mutans mutacin I biosynthesis gene cluster, partial sequence	lanthipeptide-class-i	RiPPs	Streptococcus mutans	Bacteria,Firmicutes,Bacilli,Lactobacillales,Streptococcaceae,Streptococcus
BGC0000532	BGC0000532	Streptococcus mutans mutacin II (mutA) and mutM genes, complete cds	lanthipeptide-class-ii	RiPPs	Streptococcus mutans	Bacteria,Firmicutes,Bacilli,Lactobacillales,Streptococcaceae,Streptococcus
BGC0000533	BGC0000533	Streptococcus mutans mutacin III biosynthetic gene locus, partial sequence	lanthipeptide-class-i	RiPPs	Streptococcus mutans	Bacteria,Firmicutes,Bacilli,Lactobacillales,Streptococcaceae,Streptococcus
BGC0000534	BGC0000534	Streptococcus mutans lantibiotic mutacin K8 gene locus, partial sequence	lanthipeptide-class-ii	RiPPs	Streptococcus mutans	Bacteria,Firmicutes,Bacilli,Lactobacillales,Streptococcaceae,Streptococcus
BGC0000535	BGC0000535	Lactococcus lactis subsp. lactis nisin biosynthetic gene cluster, complete sequence	lanthipeptide-class-i	RiPPs	Lactococcus lactis subsp. lactis	Bacteria,Firmicutes,Bacilli,Lactobacillales,Streptococcaceae,Lactococcus
BGC0000536	BGC0000536	Lactococcus lactis DNA, nisin Q gene cluster (nisQ, niqB,niqT,niqC,niqI,niqP,niqR,niqK,niqF,niqE,niqG), complete cds	lanthipeptide-class-i	RiPPs	Lactococcus lactis	Bacteria,Firmicutes,Bacilli,Lactobacillales,Streptococcaceae,Lactococcus
BGC0000537	BGC0000537	Streptococcus uberis nisin U gene locus, complete sequence	lanthipeptide-class-i	RiPPs	Streptococcus uberis	Bacteria,Firmicutes,Bacilli,Lactobacillales,Streptococcaceae,Streptococcus
BGC0000538	BGC0000538	Lactococcus lactis nis genes	lanthipeptide-class-i	RiPPs	Lactococcus lactis	Bacteria,Firmicutes,Bacilli,Lactobacillales,Streptococcaceae,Lactococcus
BGC0000539	BGC0000539	Staphylococcus warneri genes for putative response regulator, NukA, NukM, NukT, NukF, NukE, NukG, NukH, putative plasmid replication-associated protein, putative plasmid replication-associated protein, replication protein, partial and complete cds	lanthipeptide-class-ii	RiPPs	Staphylococcus warneri	Bacteria,Firmicutes,Bacilli,Bacillales,Staphylococcaceae,Staphylococcus
BGC0000540	BGC0000540	Paenibacillus polymyxa OSY-DF PaenA (paenA), PaenP (paenP), PaenB (paenB), PaenC (paenC), PaenI (paenI), PaenT (PaenT), AgrB (agrB), AgrD (agrD), histidine kinase (agrA), AgrC (agrC), and PaenN (paenN) genes, complete cds	cyclic-lactone-autoinducer.lanthipeptide-class-i	RiPPs	Paenibacillus polymyxa OSY-DF	Bacteria,Firmicutes,Bacilli,Bacillales,Paenibacillaceae,Paenibacillus
BGC0000541	BGC0000541	Paenibacillus polymyxa strain NRRL B-30509 lantibiotic paenicidin A gene cluster, complete sequence	lanthipeptide-class-i	RiPPs	Paenibacillus polymyxa	Bacteria,Firmicutes,Bacilli,Bacillales,Paenibacillaceae,Paenibacillus
BGC0000542	BGC0000542	Paenibacillus terrae strain NRRL B-30644 paenicidin B biosynthetic gene cluster, complete sequence	lanthipeptide-class-i	RiPPs	Paenibacillus terrae	Bacteria,Firmicutes,Bacilli,Bacillales,Paenibacillaceae,Paenibacillus
BGC0000543	BGC0000543	S.epidermidis pepA, pepB, pepC, pepI, pepP and pepT genes	lanthipeptide-class-i	RiPPs	Staphylococcus epidermidis	Bacteria,Firmicutes,Bacilli,Bacillales,Staphylococcaceae,Staphylococcus
BGC0000544	BGC0000544	Planomonospora alba planosporicin biosynthesis gene cluster, strain NRRL 18924	lanthipeptide-class-i	RiPPs	Planomonospora alba	Bacteria,Actinobacteria,Streptosporangiales,Streptosporangiaceae,Planomonospora
BGC0000545	BGC0000545	Ruminococcus gnavus ruminococcin A gene cluster	lanthipeptide-class-ii	RiPPs	[Ruminococcus] gnavus E1	Bacteria,Firmicutes,Clostridia,Eubacteriales,Lachnospiraceae,Mediterraneibacter
BGC0000546	BGC0000546	Streptomyces albidoflavus strain J1074 supercont3.1, whole genome shotgun sequence	lanthipeptide-class-iii	RiPPs	Streptomyces albidoflavus	Bacteria,Actinobacteria,Streptomycetales,Streptomycetaceae,Streptomyces,Streptomyces albidoflavus group
BGC0000547	BGC0000547	Streptococcus salivarius strain JIM8780 salivaricin 9 lantibiotic gene locus, complete sequence	lanthipeptide-class-ii	RiPPs	Streptococcus salivarius	Bacteria,Firmicutes,Bacilli,Lactobacillales,Streptococcaceae,Streptococcus
BGC0000548	BGC0000548	Streptococcus salivarius salivaricin A gene cluster, complete sequence		Others	Streptococcus salivarius	Bacteria,Firmicutes,Bacilli,Lactobacillales,Streptococcaceae,Streptococcus
BGC0000549	BGC0000549	Streptococcus salivarius strain 5M6c salivaricin D gene locus, complete sequence	lanthipeptide-class-i	RiPPs	Streptococcus salivarius	Bacteria,Firmicutes,Bacilli,Lactobacillales,Streptococcaceae,Streptococcus
BGC0000550	BGC0000550	Streptococcus salivarius strain G32 putative response regulator gene, partial cds; salivaricin G32s and SlnA1 putative lantibiotic-like protein genes, complete cds; and putative lantibiotic modification enzyme gene, partial cds		Others	Streptococcus salivarius	Bacteria,Firmicutes,Bacilli,Lactobacillales,Streptococcaceae,Streptococcus
BGC0000551	BGC0000551	Streptomyces coelicolor A3(2) complete genome	lanthipeptide-class-iii	RiPPs	Streptomyces coelicolor A3(2)	Bacteria,Actinobacteria,Streptomycetales,Streptomycetaceae,Streptomyces,Streptomyces albidoflavus group
BGC0000552	BGC0000552	Streptococcus mutans smbM1, smbF, smbT, smbM2, smbG, smbA, smbB genes, complete cds	lanthipeptide-class-ii	RiPPs	Streptococcus mutans	Bacteria,Firmicutes,Bacilli,Lactobacillales,Streptococcaceae,Streptococcus
BGC0000553	BGC0000553	Streptomyces filamentosus NRRL 15998 supercont3.1, whole genome shotgun sequence	lanthipeptide-class-iii	RiPPs	Streptomyces filamentosus NRRL 15998	Bacteria,Actinobacteria,Streptomycetales,Streptomycetaceae,Streptomyces
BGC0000554	BGC0000554	Streptomyces filamentosus NRRL 15998 supercont3.1, whole genome shotgun sequence	lanthipeptide-class-ii	RiPPs	Streptomyces filamentosus NRRL 15998	Bacteria,Actinobacteria,Streptomycetales,Streptomycetaceae,Streptomyces
BGC0000555	BGC0000555	Staphylococcus aureus TY4, ETB plasmid DNA, complete sequence	lanthipeptide-class-ii	RiPPs	Staphylococcus aureus	Bacteria,Firmicutes,Bacilli,Bacillales,Staphylococcaceae,Staphylococcus
BGC0000556	BGC0000556	Streptococcus pyogenes genes for SrtI, SrtR, SrtK, SrtA, SrtT, SrtC, SrtB, SrtF, SrtE, SrtG, complete cds	lanthipeptide-class-i	RiPPs	Streptococcus pyogenes	Bacteria,Firmicutes,Bacilli,Lactobacillales,Streptococcaceae,Streptococcus
BGC0000557	BGC0000557	Streptococcus pyogenes FF22 lantibiotic (scn) gene cluster region containing: scnK, scnR, streptococcin A-FF22 precursor (scnA), scnA1, scnM, scnT, scnF, scnE, scnG genes, complete cds, and tnpA gene, partial cds	lanthipeptide-class-ii	RiPPs	Streptococcus pyogenes	Bacteria,Firmicutes,Bacilli,Lactobacillales,Streptococcaceae,Streptococcus
BGC0000558	BGC0000558	Bacillus subtilis uvr repair protein (uvrX), sublancin 168 precursor peptide (sunA), and sublancin transporter protein (sunT) genes, complete cds	glycocin	RiPPs	Bacillus subtilis subsp. subtilis str. 168	Bacteria,Firmicutes,Bacilli,Bacillales,Bacillaceae,Bacillus
BGC0000559	BGC0000559	Bacillus subtilis spaB, spaT, spaC, subtilin (spaS), spaI, spaF, spaE, spaG, spaR spaK and YvaN genes, complete cds	lanthipeptide-class-i	RiPPs	Bacillus subtilis subsp. spizizenii ATCC 6633 = JCM 2499	Bacteria,Firmicutes,Bacilli,Bacillales,Bacillaceae,Bacillus
BGC0000560	BGC0000560	Bacillus subtilis strain MMA7 subtilomycin biosynthetic gene cluster, complete sequence	lanthipeptide-class-i	RiPPs	Bacillus subtilis	Bacteria,Firmicutes,Bacilli,Bacillales,Bacillaceae,Bacillus
BGC0000561	BGC0000561	Streptococcus thermophilus tepA gene for thermophilin 1277 and hypothetical bacteriocin-related proteins, complete cds, strain: SBT 1277	lanthipeptide-class-ii	RiPPs	Streptococcus thermophilus	Bacteria,Firmicutes,Bacilli,Lactobacillales,Streptococcaceae,Streptococcus
BGC0000562	BGC0000562	M.varians variacin gene		Others	Kocuria varians	Bacteria,Actinobacteria,Micrococcales,Micrococcaceae,Kocuria
BGC0000563	BGC0000563	Streptomyces venezuelae ATCC 10712 venezuelin gene cluster, complete sequence	lanthipeptide-class-iv	RiPPs	Streptomyces venezuelae ATCC 10712	Bacteria,Actinobacteria,Streptomycetales,Streptomycetaceae,Streptomyces
BGC0000564	BGC0000564	Clostridium botulinum A str. ATCC 3502 complete genome	LAP	RiPPs	Clostridium botulinum A str. ATCC 3502	Bacteria,Firmicutes,Clostridia,Eubacteriales,Clostridiaceae,Clostridium
BGC0000565	BGC0000565	Streptomyces sp. TP-A0584 goadsporin biosynthetic gene cluster, partial and complete cds	thiopeptide.LAP	RiPPs	Streptomyces sp. TP-A0584	Bacteria,Actinobacteria,Streptomycetales,Streptomycetaceae,Streptomyces
BGC0000566	BGC0000566	Streptococcus pyogenes M1 GAS, complete genome	LAP	RiPPs	Streptococcus pyogenes M1 GAS	Bacteria,Firmicutes,Bacilli,Lactobacillales,Streptococcaceae,Streptococcus
BGC0000567	BGC0000567	Rhizobium leguminosarum trifolii trifolitoxin (tfxA) gene and tfxB, tfxC,tfxD, tfxE, tfxF, tfxG genes, complete cds	LAP	RiPPs	Rhizobium leguminosarum	Bacteria,Proteobacteria,Alphaproteobacteria,Hyphomicrobiales,Rhizobiaceae,Rhizobium/Agrobacterium group,Rhizobium
BGC0000568	BGC0000568	Escherichia coli microcin B17 operon (mcbGFEDCBA genes), strain L1000	LAP	RiPPs	Escherichia coli	Bacteria,Proteobacteria,Gammaproteobacteria,Enterobacterales,Enterobacteriaceae,Escherichia
BGC0000569	BGC0000569	Bacillus amyloliquefaciens ptn gene cluster for plantathiazolicin, strain FZB42	LAP	RiPPs	Bacillus velezensis FZB42	Bacteria,Firmicutes,Bacilli,Bacillales,Bacillaceae,Bacillus,Bacillus amyloliquefaciens group
BGC0000570	BGC0000570	Asticcacaulis excentricus CB 48 chromosome 1, complete sequence	lassopeptide	RiPPs	Asticcacaulis excentricus CB 48	Bacteria,Proteobacteria,Alphaproteobacteria,Caulobacterales,Caulobacteraceae,Asticcacaulis
BGC0000571	BGC0000571	Burkholderia rhizoxinica HKI 454, complete genome	lassopeptide	RiPPs	Mycetohabitans rhizoxinica HKI 454	Bacteria,Proteobacteria,Betaproteobacteria,Burkholderiales,Burkholderiaceae,Mycetohabitans
BGC0000572	BGC0000572	Burkholderia thailandensis E444 chromosome 1, complete sequence	lassopeptide	RiPPs	Burkholderia thailandensis E444	Bacteria,Proteobacteria,Betaproteobacteria,Burkholderiales,Burkholderiaceae,Burkholderia,pseudomallei group
BGC0000573	BGC0000573	Caulobacter sp. K31 plasmid pCAUL01, complete sequence	lassopeptide	RiPPs	Caulobacter sp. K31	Bacteria,Proteobacteria,Alphaproteobacteria,Caulobacterales,Caulobacteraceae,Caulobacter,unclassified Caulobacter
BGC0000574	BGC0000574	Caulobacter segnis ATCC 21756, complete genome	lassopeptide	RiPPs	Caulobacter segnis ATCC 21756	Bacteria,Proteobacteria,Alphaproteobacteria,Caulobacterales,Caulobacteraceae,Caulobacter
BGC0000575	BGC0000575	Rhodococcus jostii lariatin biosynthetic gene cluster (larA, larB, larC, larD, larE), complete cds	lassopeptide	RiPPs	Rhodococcus jostii	Bacteria,Actinobacteria,Corynebacteriales,Nocardiaceae,Rhodococcus
BGC0000576	BGC0000576	Rubrivivax gelatinosus IL144 DNA, complete genome	lassopeptide	RiPPs	Rubrivivax gelatinosus IL144	Bacteria,Proteobacteria,Betaproteobacteria,Burkholderiales,Rubrivivax
BGC0000577	BGC0000577	Sphingobium japonicum UT26S plasmid pCHQ1 DNA, complete genome	lassopeptide	RiPPs	Sphingobium japonicum UT26S	Bacteria,Proteobacteria,Alphaproteobacteria,Sphingomonadales,Sphingomonadaceae,Sphingobium
BGC0000578	BGC0000578	Streptomyces filamentosus NRRL 15998 supercont3.1, whole genome shotgun sequence	lassopeptide	RiPPs	Streptomyces filamentosus NRRL 15998	Bacteria,Actinobacteria,Streptomycetales,Streptomycetaceae,Streptomyces
BGC0000579	BGC0000579	Streptomyces sviceus ATCC 29083 chromosome, whole genome shotgun sequence	lassopeptide	RiPPs	Streptomyces sviceus ATCC 29083	Bacteria,Actinobacteria,Streptomycetales,Streptomycetaceae,Streptomyces
BGC0000580	BGC0000580	Xanthomonas gardneri ATCC 19865 XANTHO7DRAF_Contig52, whole genome shotgun sequence	lassopeptide	RiPPs	Xanthomonas gardneri ATCC 19865	Bacteria,Proteobacteria,Gammaproteobacteria,Xanthomonadales,Xanthomonadaceae,Xanthomonas
BGC0000581	BGC0000581	Escherichia coli plasmid pTUC100 microcin J25 precursor (mcjA), McjB (mcjB), McjC (mcjC), and McjD (mcjD) genes, complete cds	lassopeptide	RiPPs	Escherichia coli	Bacteria,Proteobacteria,Gammaproteobacteria,Enterobacterales,Enterobacteriaceae,Escherichia
BGC0000582	BGC0000582	Streptomyces sp. OH-4156 putative regulatory protein gene, complete cds; and cypemycin gene cluster, complete sequence	linaridin	RiPPs	Streptomyces sp. OH-4156	Bacteria,Actinobacteria,Streptomycetales,Streptomycetaceae,Streptomyces
BGC0000583	BGC0000583	Streptomyces griseus subsp. griseus NBRC 13350 DNA, complete genome	linaridin	RiPPs	Streptomyces griseus subsp. griseus NBRC 13350	Bacteria,Actinobacteria,Streptomycetales,Streptomycetaceae,Streptomyces
BGC0000584	BGC0000584	Escherichia coli DNA for plasmid pColV-K30		Others	Escherichia coli	Bacteria,Proteobacteria,Gammaproteobacteria,Enterobacterales,Enterobacteriaceae,Escherichia
BGC0000585	BGC0000585	E.coli Plasmid pMccC7 mccA,B,C,D,E,F genes	RRE-containing	RiPPs	Escherichia coli	Bacteria,Proteobacteria,Gammaproteobacteria,Enterobacterales,Enterobacteriaceae,Escherichia
BGC0000586	BGC0000586	Klebsiella pneumoniae strain RYC492 microcin E492 production gene cluster, complete sequence		Others	Klebsiella pneumoniae RYC492	Bacteria,Proteobacteria,Gammaproteobacteria,Enterobacterales,Enterobacteriaceae,Klebsiella/Raoultella group,Klebsiella
BGC0000587	BGC0000587	Escherichia coli H47 microcin genetic system		Others	Escherichia coli	Bacteria,Proteobacteria,Gammaproteobacteria,Enterobacterales,Enterobacteriaceae,Escherichia
BGC0000588	BGC0000588	Escherichia coli putative resolvase, colicin M resistance protein (cmi), and microcin V immunity protein (cvi) genes, complete cds; cvaC' gene, complete sequence; and microcin L immunity protein (mclI), microcin L precursor (mclC), putative microcin L transport protein (mclB), putative microcin L transport protein (mclA), stable inheritance protein PemI (pemI), stable inheritance protein PemK (pe…		Others	Escherichia coli	Bacteria,Proteobacteria,Gammaproteobacteria,Enterobacterales,Enterobacteriaceae,Escherichia
BGC0000589	BGC0000589	Escherichia coli Genomic Island I, strain Nissle 1917		Others	Escherichia coli Nissle 1917	Bacteria,Proteobacteria,Gammaproteobacteria,Enterobacterales,Enterobacteriaceae,Escherichia
BGC0000590	BGC0000590	Escherichia coli microcin N producer system gene cluster, complete sequence		Others	Escherichia coli	Bacteria,Proteobacteria,Gammaproteobacteria,Enterobacterales,Enterobacteriaceae,Escherichia
BGC0000591	BGC0000591	Alteromonas sp. B-10-31 orf1, orf2, orf3, mstI, orf5, orf6, orf7 genes, partial and complete cds	microviridin	RiPPs	Alteromonas sp. B-10-31	Bacteria,Proteobacteria,Gammaproteobacteria,Alteromonadales,Alteromonadaceae,Alteromonas/Salinimonas group,Alteromonas
BGC0000592	BGC0000592	Microcystis aeruginosa NIES-298 microviridin biosynthetic gene cluster, strain NIES-298	microviridin	RiPPs	Microcystis aeruginosa NIES-298	Bacteria,Cyanobacteria,Oscillatoriophycideae,Chroococcales,Microcystaceae,Microcystis
BGC0000593	BGC0000593	Microcystis aeruginosa MRC microviridin biosynthetic gene cluster, strain MRC	microviridin	RiPPs	Microcystis aeruginosa MRC	Bacteria,Cyanobacteria,Oscillatoriophycideae,Chroococcales,Microcystaceae,Microcystis
BGC0000594	BGC0000594	Planktothrix agardhii NIVA-CYA 126/8 putative methyltransferase gene, complete cds; microviridin biosynthetic gene cluster, complete sequence; and short chain dehydrogenase gene, complete cds	microviridin	RiPPs	Planktothrix agardhii NIVA-CYA 126/8	Bacteria,Cyanobacteria,Oscillatoriophycideae,Oscillatoriales,Microcoleaceae,Planktothrix
BGC0000595	BGC0000595	Streptomyces coelicolor A3(2) chromosome, complete genome		Others	Streptomyces coelicolor A3(2)	Bacteria,Actinobacteria,Streptomycetales,Streptomycetaceae,Streptomyces,Streptomyces albidoflavus group
BGC0000596	BGC0000596	Streptomyces lividans TK24 supercont1.1, whole genome shotgun sequence		Others	Streptomyces lividans TK24	Bacteria,Actinobacteria,Streptomycetales,Streptomycetaceae,Streptomyces
BGC0000597	BGC0000597	Streptomyces sp. e14 supercont1.1, whole genome shotgun sequence		Others	Streptomyces sp. e14	Bacteria,Actinobacteria,Streptomycetales,Streptomycetaceae,Streptomyces
BGC0000598	BGC0000598	Bacterium symbiont of Theonella swinhoei pTSMAC1 genomic sequence	RiPP-like.proteusin	RiPPs	bacterium symbiont of Theonella swinhoei pTSMAC1 Bacteria.
BGC0000599	BGC0000599	Bacillus thuringiensis strain DPC6431 thuricin operon, partial sequence	ranthipeptide.sactipeptide	RiPPs	Bacillus thuringiensis	Bacteria,Firmicutes,Bacilli,Bacillales,Bacillaceae,Bacillus,Bacillus cereus group
BGC0000600	BGC0000600	Bacillus thuringiensis strain SF361 bacteriocin, thurincin H gene cluster, complete sequence	sactipeptide	RiPPs	Bacillus thuringiensis	Bacteria,Firmicutes,Bacilli,Bacillales,Bacillaceae,Bacillus,Bacillus cereus group
BGC0000601	BGC0000601	Bacillus subtilis subsp. subtilis str. 168 complete genome	ranthipeptide.sactipeptide	RiPPs	Bacillus subtilis subsp. subtilis str. 168	Bacteria,Firmicutes,Bacilli,Bacillales,Bacillaceae,Bacillus
BGC0000602	BGC0000602	Bacillus subtilis subtilosin gene cluster, complete sequence	sactipeptide	RiPPs	Bacillus subtilis subsp. spizizenii ATCC 6633 = JCM 2499	Bacteria,Firmicutes,Bacilli,Bacillales,Bacillaceae,Bacillus
BGC0000603	BGC0000603	Streptomyces hygroscopicus strain 10-22 cyclothiazomycin biosynthesis gene cluster, complete sequence	thiopeptide.LAP	RiPPs	Streptomyces hygroscopicus	Bacteria,Actinobacteria,Streptomycetales,Streptomycetaceae,Streptomyces,Streptomyces violaceusniger group
BGC0000604	BGC0000604	Nonomuraea sp. WU8817 GE2270 gene cluster, complete sequence	thiopeptide.LAP	RiPPs	Nonomuraea sp. WU8817	Bacteria,Actinobacteria,Streptosporangiales,Streptosporangiaceae,Nonomuraea
BGC0000605	BGC0000605	Streptomyces sp. ATCC 55365 GE37468 gene cluster, complete sequence	thiopeptide.LAP	RiPPs	Streptomyces sp. ATCC 55365	Bacteria,Actinobacteria,Streptomycetales,Streptomycetaceae,Streptomyces
BGC0000606	BGC0000606	Streptomyces lactacystinaeus lactazole biosynthetic gene cluster, complete sequence, strain: OM-6519	lanthipeptide-class-iv.thiopeptide.LAP	RiPPs	Streptomyces lactacystinaeus	Bacteria,Actinobacteria,Streptomycetales,Streptomycetaceae,Streptomyces
BGC0000607	BGC0000607	Macrococcus caseolyticus strain 115 plasmid pBac115, complete sequence	thiopeptide	RiPPs	Macrococcus caseolyticus	Bacteria,Firmicutes,Bacilli,Bacillales,Staphylococcaceae,Macrococcus
BGC0000608	BGC0000608	Amycolatopsis fastidiosa strain ATCC 202099 nocathiacin biosynthetic gene cluster, partial sequence	thiopeptide	RiPPs	Actinokineospora fastidiosa	Bacteria,Actinobacteria,Pseudonocardiales,Pseudonocardiaceae,Actinokineospora
BGC0000609	BGC0000609	Nocardia sp. ATCC 202099 nocathiacin I biosynthetic gene cluster, complete sequence	thiopeptide.LAP	RiPPs	Nocardia sp. ATCC 202099	Bacteria,Actinobacteria,Corynebacteriales,Nocardiaceae,Nocardia,unclassified Nocardia
BGC0000610	BGC0000610	Streptomyces actuosus clone cosmid 13G2 nosiheptide biosynthetic gene cluster, partial sequence	thiopeptide.LAP	RiPPs	Streptomyces actuosus	Bacteria,Actinobacteria,Streptomycetales,Streptomycetaceae,Streptomyces
BGC0000611	BGC0000611	Streptomyces sioyaensis strain ATCC 13989 siomycin biosynthesis gene cluster, complete sequence	terpene.thiopeptide.LAP	Others	Streptomyces sioyaensis	Bacteria,Actinobacteria,Streptomycetales,Streptomycetaceae,Streptomyces
BGC0000612	BGC0000612	Bacillus cereus ATCC 14579, complete genome	thiopeptide.LAP	RiPPs	Bacillus cereus ATCC 14579	Bacteria,Firmicutes,Bacilli,Bacillales,Bacillaceae,Bacillus,Bacillus cereus group
BGC0000613	BGC0000613	Nonomuraea sp. Bp3714-39 thiomuracin gene cluster, complete sequence	thiopeptide.LAP	RiPPs	Nonomuraea sp. Bp3714-39	Bacteria,Actinobacteria,Streptosporangiales,Streptosporangiaceae,Nonomuraea
BGC0000614	BGC0000614	Streptomyces laurentii strain ATCC 31255 thiostrepton biosynthesis gene cluster, complete sequence	thiopeptide.LAP	RiPPs	Streptomyces laurentii	Bacteria,Actinobacteria,Streptomycetales,Streptomycetaceae,Streptomyces
BGC0000615	BGC0000615	Nocardiopsis sp. TFS65-07 TP-1161 biosynthetic gene cluster, partial sequence	thiopeptide	RiPPs	Nocardiopsis sp. TFS65-07	Bacteria,Actinobacteria,Streptosporangiales,Nocardiopsaceae,Nocardiopsis,unclassified Nocardiopsis
BGC0000616	BGC0000616	Bacillus amyloliquefaciens subsp. plantarum str. FZB42, complete genome	RiPP-like	RiPPs	Bacillus velezensis FZB42	Bacteria,Firmicutes,Bacilli,Bacillales,Bacillaceae,Bacillus,Bacillus amyloliquefaciens group
BGC0000617	BGC0000617	Bacillus coagulans plasmid pI4 coagulin operon, complete sequence; and Mob/Pre (mob/pre) gene, complete cds	RiPP-like	RiPPs	Weizmannia coagulans	Bacteria,Firmicutes,Bacilli,Bacillales,Bacillaceae,Weizmannia
BGC0000618	BGC0000618	Enterococcus faecium DO, complete genome	RiPP-like	RiPPs	Enterococcus faecium DO	Bacteria,Firmicutes,Bacilli,Lactobacillales,Enterococcaceae,Enterococcus
BGC0000619	BGC0000619	Lactobacillus gasseri gassericin T gene cluster, complete cds, strain: LA158	RiPP-like	RiPPs	Lactobacillus gasseri	Bacteria,Firmicutes,Bacilli,Lactobacillales,Lactobacillaceae,Lactobacillus
BGC0000620	BGC0000620	Lactococcus lactis orf1, orf2, lnqQ, orf3, orf4, orf5, orf6, orf7, orf8, orf9, orf10, orf11 genes for collagen-binding protein, putative transcriptional regulator, Lacticin Q, membrane permease protein, membrane-franked domain protein, membrane-franked domain protein, ABC-2 type transporter, ABC transporter, ATP-binding protein, putative transcriptional regulator, replication protein, DNA integra…	RiPP-like	RiPPs	Lactococcus lactis	Bacteria,Firmicutes,Bacilli,Lactobacillales,Streptococcaceae,Lactococcus
BGC0000621	BGC0000621	E.coli estA3 gene encoding heat-stable enterotoxin A3 (STa3) protein, complete cds		Others	Escherichia coli	Bacteria,Proteobacteria,Gammaproteobacteria,Enterobacterales,Enterobacteriaceae,Escherichia
BGC0000622	BGC0000622	Bacillus megaterium plasmid pBM309 P91, P293A, P62, P85, P293B, P188, and P73 genes, complete cds; tRNA-Cys gene, complete sequence; and P185 gene, complete cds		Others	Priestia megaterium	Bacteria,Firmicutes,Bacilli,Bacillales,Bacillaceae,Priestia
BGC0000623	BGC0000623	Lactobacillus plantarum plantaricin W beta precursor, plantaricin W alpha precursor, and ABC transporter genes, complete cds		Others	Lactiplantibacillus plantarum	Bacteria,Firmicutes,Bacilli,Lactobacillales,Lactobacillaceae,Lactiplantibacillus
BGC0000624	BGC0000624	Lactobacillus salivarius salivaricin CRL1328 biosynthetic gene cluster, complete sequence	RiPP-like	RiPPs	Ligilactobacillus salivarius	Bacteria,Firmicutes,Bacilli,Lactobacillales,Lactobacillaceae,Ligilactobacillus
BGC0000625	BGC0000625	Streptomyces olivoviridis DNA, thioviridamide-producing gene cluster, strain: NA05001	thioamitides.lanthipeptide-class-v	RiPPs	Streptomyces olivoviridis	Bacteria,Actinobacteria,Streptomycetales,Streptomycetaceae,Streptomyces
BGC0000626	BGC0000626	Bacillus thuringiensis strain As 1.1013 thuricin biosynthesis gene cluster, complete sequence	lanthipeptide-class-ii	RiPPs	Bacillus thuringiensis	Bacteria,Firmicutes,Bacilli,Bacillales,Bacillaceae,Bacillus,Bacillus cereus group
BGC0000627	BGC0000627	Aspergillus flavus NRRL3357 scf_1106286418846 genomic scaffold, whole genome shotgun sequence	fungal-RiPP	RiPPs	Aspergillus flavus NRRL3357	Eukaryota,Fungi,Dikarya,Ascomycota,Pezizomycotina,Eurotiomycetes,Eurotiomycetidae,Eurotiales,Aspergillaceae,Aspergillus,Aspergillus subgen. Circumdati
BGC0000628	BGC0000628	Lactobacillus paragasseri JV-V03 Sca03-Contig11, whole genome shotgun sequence	thiopeptide	RiPPs	Lactobacillus paragasseri JV-V03	Bacteria,Firmicutes,Bacilli,Lactobacillales,Lactobacillaceae,Lactobacillus
BGC0000630	BGC0000630	Paracoccus haeundaensis astaxanthin biosynthesis gene cluster, complete sequence	terpene	Terpene	Paracoccus haeundaensis	Bacteria,Proteobacteria,Alphaproteobacteria,Rhodobacterales,Rhodobacteraceae,Paracoccus
BGC0000631	BGC0000631	Botrytis cinerea B05.10 chromosome BCIN12, complete sequence	terpene	Terpene	Botrytis cinerea B05.10	Eukaryota,Fungi,Dikarya,Ascomycota,Pezizomycotina,Leotiomycetes,Helotiales,Sclerotiniaceae,Botrytis
BGC0000632	BGC0000632	Nocardia terpenica strain IFM 0406 genomic scaffold scaffold2, whole genome shotgun sequence	terpene	Terpene	Nocardia terpenica	Bacteria,Actinobacteria,Corynebacteriales,Nocardiaceae,Nocardia
BGC0000633	BGC0000633	Streptomyces avermitilis carotenoid biosynthetic gene cluster	terpene	Terpene	Streptomyces avermitilis	Bacteria,Actinobacteria,Streptomycetales,Streptomycetaceae,Streptomyces
BGC0000634	BGC0000634	Brevundimonas sp. NBRC 101024 carotenoid biosynthesis gene cluster (orf1, crtW, crtY, crtI, crtB, orf6, orf7, crtE, idi, crtZ, crtG, orf12), complete cds	terpene	Terpene	Brevundimonas sp. NBRC 101024	Bacteria,Proteobacteria,Alphaproteobacteria,Caulobacterales,Caulobacteraceae,Brevundimonas,unclassified Brevundimonas
BGC0000635	BGC0000635	Paracoccus sp. N81106 carotenoid biosynthesis gene cluster (idi, crtW, crtZ, crtY, crtI, crtB, crtE, crtX), complete cds	terpene	Terpene	Paracoccus sp. N81106	Bacteria,Proteobacteria,Alphaproteobacteria,Rhodobacterales,Rhodobacteraceae,Paracoccus,unclassified Paracoccus (in: Bacteria)
BGC0000636	BGC0000636	Brevibacterium linens carotenoid biosynthetic gene cluster, complete sequence	terpene	Terpene	Brevibacterium linens	Bacteria,Actinobacteria,Micrococcales,Brevibacteriaceae,Brevibacterium
BGC0000637	BGC0000637	Brevibacterium flavum carotenoid biosynthesis gene cluster, partial sequence	terpene	Terpene	Corynebacterium glutamicum	Bacteria,Actinobacteria,Corynebacteriales,Corynebacteriaceae,Corynebacterium
BGC0000638	BGC0000638	Pantoea ananatis carotenoid biosynthesis gene cluster (crtE, crtX, crtY, crtI, crtB, crtZ), complete cds	terpene	Terpene	Pantoea ananatis	Bacteria,Proteobacteria,Gammaproteobacteria,Enterobacterales,Erwiniaceae,Pantoea
BGC0000639	BGC0000639	Enterobacteriaceae bacterium DC260 carotenoid synthesis gene cluster, complete sequence	terpene	Terpene	Enterobacteriaceae bacterium DC260	Bacteria,Proteobacteria,Gammaproteobacteria,Enterobacterales,Enterobacteriaceae
BGC0000640	BGC0000640	Enterobacteriaceae bacterium DC404 carotenoid synthesis gene cluster, complete sequence	terpene	Terpene	Enterobacteriaceae bacterium DC404	Bacteria,Proteobacteria,Gammaproteobacteria,Enterobacterales,Enterobacteriaceae
BGC0000641	BGC0000641	Enterobacteriaceae bacterium DC416 carotenoid synthesis gene cluster, complete sequence	terpene	Terpene	Enterobacteriaceae bacterium DC416	Bacteria,Proteobacteria,Gammaproteobacteria,Enterobacterales,Enterobacteriaceae
BGC0000642	BGC0000642	Enterobacteriaceae bacterium DC413 carotenoid synthesis gene cluster, complete sequence	terpene	Terpene	Enterobacteriaceae bacterium DC413	Bacteria,Proteobacteria,Gammaproteobacteria,Enterobacterales,Enterobacteriaceae
BGC0000643	BGC0000643	Brevundimonas vesicularis carotenoid synthesis gene cluster, complete sequence	terpene	Terpene	Brevundimonas vesicularis	Bacteria,Proteobacteria,Alphaproteobacteria,Caulobacterales,Caulobacteraceae,Brevundimonas
BGC0000644	BGC0000644	Dietzia sp. CQ4 C50 carotenoid synthesis gene cluster, complete sequence	terpene	Terpene	Dietzia sp. CQ4	Bacteria,Actinobacteria,Corynebacteriales,Dietziaceae,Dietzia,unclassified Dietzia
BGC0000645	BGC0000645	Halobacillus halophilus strain DSM 2266 carotenoid biosynthesis gene cluster, complete sequence	terpene	Terpene	Halobacillus halophilus DSM 2266	Bacteria,Firmicutes,Bacilli,Bacillales,Bacillaceae,Halobacillus
BGC0000646	BGC0000646	Uncultured bacterium clone RM3 carotenoid biosynthetic gene cluster, complete sequence	terpene	Terpene	uncultured bacterium	Bacteria,environmental samples
BGC0000647	BGC0000647	carotenoid gene cluster: crtI=phytoene desaturase, crtB=phytoene synthase [Rhodobacter sphaeroides, Genomic, 3084 nt]	terpene	Terpene	Cereibacter sphaeroides	Bacteria,Proteobacteria,Alphaproteobacteria,Rhodobacterales,Rhodobacteraceae,Cereibacter
BGC0000648	BGC0000648	Myxococcus xanthus carotenoid gene cluster	terpene	Terpene	Myxococcus xanthus	Bacteria,Proteobacteria,Deltaproteobacteria,Myxococcales,Cystobacterineae,Myxococcaceae,Myxococcus
BGC0000649	BGC0000649	Streptomyces griseus strain IFO13350 carotinoid biosynthesis gene cluster, complete sequence	terpene	Terpene	Streptomyces griseus subsp. griseus NBRC 13350	Bacteria,Actinobacteria,Streptomycetales,Streptomycetaceae,Streptomyces
BGC0000650	BGC0000650	Algoriphagus sp. KK10202C carotenoid synthesis gene cluster, complete sequence	terpene	Terpene	Algoriphagus sp. KK10202C	Bacteria,Bacteroidetes,Cytophagia,Cytophagales,Cyclobacteriaceae,Algoriphagus,unclassified Algoriphagus
BGC0000651	BGC0000651	Streptomyces argenteolus gene cluster for biosynthesis of tetraterpenoid, KS-505a	terpene	Terpene	Streptomyces argenteolus	Bacteria,Actinobacteria,Streptomycetales,Streptomycetaceae,Streptomyces
BGC0000652	BGC0000652	Streptomyces sp. CNQ525 napyradiomycin biosynthetic gene cluster, partial sequence	T3PKS.terpene	Others	Streptomyces sp. CNQ-525	Bacteria,Actinobacteria,Streptomycetales,Streptomycetaceae,Streptomyces
BGC0000653	BGC0000653	Streptomyces arenae strain TU469 pentalenolactone biosynthetic gene cluster, complete sequence	terpene	Terpene	Streptomyces arenae	Bacteria,Actinobacteria,Streptomycetales,Streptomycetaceae,Streptomyces
BGC0000654	BGC0000654	Streptomyces sp. Tu6071 phenalinolactone biosynthetic gene cluster, complete sequence	terpene.PKS-like	Others	Streptomyces sp. Tu6071	Bacteria,Actinobacteria,Streptomycetales,Streptomycetaceae,Streptomyces
BGC0000656	BGC0000656	Xanthobacter sp. Py2 zeaxanthin biosynthetic gene cluster, complete sequence	terpene	Terpene	Xanthobacter autotrophicus Py2	Bacteria,Proteobacteria,Alphaproteobacteria,Hyphomicrobiales,Xanthobacteraceae,Xanthobacter
BGC0000657	BGC0000657	Pseudanabaena sp. dqh15 2-methylisoborneol (2-MIB) synthesis associated operon, complete sequence	terpene	Terpene	Pseudanabaena sp. dqh15	Bacteria,Cyanobacteria,Pseudanabaenales,Pseudanabaenaceae,Pseudanabaena
BGC0000658	BGC0000658	Streptomyces griseus subsp. griseus NBRC 13350 DNA, complete genome	terpene	Terpene	Streptomyces griseus subsp. griseus NBRC 13350	Bacteria,Actinobacteria,Streptomycetales,Streptomycetaceae,Streptomyces
BGC0000659	BGC0000659	Saccharopolyspora erythraea NRRL2338 complete genome	terpene	Terpene	Saccharopolyspora erythraea NRRL 2338	Bacteria,Actinobacteria,Pseudonocardiales,Pseudonocardiaceae,Saccharopolyspora
BGC0000660	BGC0000660	Streptomyces coelicolor A3(2) complete genome	terpene	Terpene	Streptomyces coelicolor A3(2)	Bacteria,Actinobacteria,Streptomycetales,Streptomycetaceae,Streptomyces,Streptomyces albidoflavus group
BGC0000661	BGC0000661	Nostoc punctiforme PCC 73102 strain ATCC 29133 chromosome, complete genome	terpene	Terpene	Nostoc punctiforme PCC 73102	Bacteria,Cyanobacteria,Nostocales,Nostocaceae,Nostoc
BGC0000662	BGC0000662	Streptomyces griseus subsp. griseus NBRC 13350 DNA, complete genome	melanin	Others	Streptomyces griseus subsp. griseus NBRC 13350	Bacteria,Actinobacteria,Streptomycetales,Streptomycetaceae,Streptomyces
BGC0000663	BGC0000663	Streptomyces coelicolor A3(2) complete genome	terpene	Terpene	Streptomyces coelicolor A3(2)	Bacteria,Actinobacteria,Streptomycetales,Streptomycetaceae,Streptomyces,Streptomyces albidoflavus group
BGC0000664	BGC0000664	Streptomyces griseus subsp. griseus NBRC 13350 DNA, complete genome	terpene	Terpene	Streptomyces griseus subsp. griseus NBRC 13350	Bacteria,Actinobacteria,Streptomycetales,Streptomycetaceae,Streptomyces
BGC0000665	BGC0000665	Streptomyces sp. HKI0576 gene cluster for the biosynthesis of indolosesquiterpenoids, strain HKI0576		Others	Streptomyces sp. HKI0576	Bacteria,Actinobacteria,Streptomycetales,Streptomycetaceae,Streptomyces
BGC0000666	BGC0000666	Streptomyces sp. SCSIO 02999 putative Ox3, putative alcohol dehydrogenase zinc-binding domain protein, XiaA, XiaB, XiaC, XiaD, XiaE, XiaF, XiaG, XiaH, XiaI, XiaJ, XiaK, XiaL, XiaM, XiaN, XiaO, XiaP, XiaQ, XiaR, putative bacillolysin, and putative sodium-coupled permease genes, complete cds		Others	Streptomyces sp. SCSIO 02999	Bacteria,Actinobacteria,Streptomycetales,Streptomycetaceae,Streptomyces
BGC0000667	BGC0000667	Penicillium roqueforti FM164 genomic scaffold, ProqFM164S02, whole genome shotgun sequence	terpene	Terpene	Penicillium roqueforti FM164	Eukaryota,Fungi,Dikarya,Ascomycota,Pezizomycotina,Eurotiomycetes,Eurotiomycetidae,Eurotiales,Aspergillaceae,Penicillium
BGC0000668	BGC0000668	Hapalosiphon welwitschii UTEX B 1830 indolinone biosynthetic gene cluster, partial sequence	other	Others	Hapalosiphon welwitschii UTEX B 1830	Bacteria,Cyanobacteria,Nostocales,Hapalosiphonaceae,Hapalosiphon
BGC0000669	BGC0000669	Arabidopsis thaliana chromosome 5 sequence	terpene	Terpene	Arabidopsis thaliana	Eukaryota,Viridiplantae,Streptophyta,Embryophyta,Tracheophyta,Spermatophyta,Magnoliopsida,eudicotyledons,Gunneridae,Pentapetalae,rosids,malvids,Brassicales,Brassicaceae,Camelineae,Arabidopsis
BGC0000670	BGC0000670	Arabidopsis thaliana chromosome 5 sequence		Others	Arabidopsis thaliana	Eukaryota,Viridiplantae,Streptophyta,Embryophyta,Tracheophyta,Spermatophyta,Magnoliopsida,eudicotyledons,Gunneridae,Pentapetalae,rosids,malvids,Brassicales,Brassicaceae,Camelineae,Arabidopsis
BGC0000671	BGC0000671	Oryza sativa Japonica Group DNA, chromosome 4, complete sequence, cultivar: Nipponbare	terpene	Terpene	Oryza sativa Japonica Group	Eukaryota,Viridiplantae,Streptophyta,Embryophyta,Tracheophyta,Spermatophyta,Magnoliopsida,Liliopsida,Poales,Poaceae,BOP clade,Oryzoideae,Oryzeae,Oryzinae,Oryza,Oryza sativa
BGC0000672	BGC0000672	Oryza sativa Japonica Group DNA, chromosome 2, complete sequence, cultivar: Nipponbare	terpene	Terpene	Oryza sativa Japonica Group	Eukaryota,Viridiplantae,Streptophyta,Embryophyta,Tracheophyta,Spermatophyta,Magnoliopsida,Liliopsida,Poales,Poaceae,BOP clade,Oryzoideae,Oryzeae,Oryzinae,Oryza,Oryza sativa
BGC0000673	BGC0000673	TPA_asm: Aspergillus nidulans FGSC A4 chromosome VII		Others	Aspergillus nidulans FGSC A4	Eukaryota,Fungi,Dikarya,Ascomycota,Pezizomycotina,Eurotiomycetes,Eurotiomycetidae,Eurotiales,Aspergillaceae,Aspergillus,Aspergillus subgen. Nidulantes
BGC0000674	BGC0000674	Streptomyces clavuligerus ATCC 27064 supercont1.14 genomic scaffold, whole genome shotgun sequence	terpene	Terpene	Streptomyces clavuligerus	Bacteria,Actinobacteria,Streptomycetales,Streptomycetaceae,Streptomyces
BGC0000675	BGC0000675	Streptomyces clavuligerus ATCC 27064 supercont1.31 genomic scaffold, whole genome shotgun sequence	terpene	Terpene	Streptomyces clavuligerus	Bacteria,Actinobacteria,Streptomycetales,Streptomycetaceae,Streptomyces
BGC0000676	BGC0000676	Neocamarosporium betae PbGGS, ACS, PbP450-1, PbTP, PbP450-2, PbTF genes for geranylgeranyldiphosphate synthase, aphidicolan-16b-ol synthase, P450 monooxygenase 1, transporter protein, P450 monooxygenase 2, transcription factor, complete cds	terpene	Terpene	Neocamarosporium betae	Eukaryota,Fungi,Dikarya,Ascomycota,Pezizomycotina,Dothideomycetes,Pleosporomycetidae,Pleosporales,Pleosporineae,Pleosporaceae,Neocamarosporium
BGC0000677	BGC0000677	Streptomyces melanosporofaciens genes for geranylgeranyl diphosphate synthase, geranylgeranyl diphosphate cyclase, P450, complete cds, strain: MI614-43F2		Others	Streptomyces melanosporofaciens	Bacteria,Actinobacteria,Streptomycetales,Streptomycetaceae,Streptomyces,Streptomyces violaceusniger group
BGC0000678	BGC0000678	Streptomyces avermitilis MA-4680 = NBRC 14893 DNA, complete genome	terpene	Terpene	Streptomyces avermitilis MA-4680 = NBRC 14893	Bacteria,Actinobacteria,Streptomycetales,Streptomycetaceae,Streptomyces
BGC0000679	BGC0000679	Micromonospora sp. M42 genomic scaffold supercont1.1, whole genome shotgun sequence	T3PKS	PKSother	Micromonospora sp. M42	Bacteria,Actinobacteria,Micromonosporales,Micromonosporaceae,Micromonospora,unclassified Micromonospora
BGC0000682	BGC0000682	Aspergillus terreus NIH2624 scaffold_16 genomic scaffold, whole genome shotgun sequence	T1PKS	PKSI	Aspergillus terreus NIH2624	Eukaryota,Fungi,Dikarya,Ascomycota,Pezizomycotina,Eurotiomycetes,Eurotiomycetidae,Eurotiales,Aspergillaceae,Aspergillus,Aspergillus subgen. Circumdati
BGC0000683	BGC0000683	Streptomyces avermitilis MA-4680 = NBRC 14893 DNA, complete genome	terpene	Terpene	Streptomyces avermitilis MA-4680 = NBRC 14893	Bacteria,Actinobacteria,Streptomycetales,Streptomycetaceae,Streptomyces
BGC0000684	BGC0000684	TPA_asm: Aspergillus nidulans FGSC A4 chromosome I	T1PKS	PKSI	Aspergillus nidulans FGSC A4	Eukaryota,Fungi,Dikarya,Ascomycota,Pezizomycotina,Eurotiomycetes,Eurotiomycetidae,Eurotiales,Aspergillaceae,Aspergillus,Aspergillus subgen. Nidulantes
BGC0000685	BGC0000685	Alternaria brassicicola ATCC 96836 A_brassicicola-1.0.1_Cont1.94, whole genome shotgun sequence	terpene	Terpene	Alternaria brassicicola ATCC 96836	Eukaryota,Fungi,Dikarya,Ascomycota,Pezizomycotina,Dothideomycetes,Pleosporomycetidae,Pleosporales,Pleosporineae,Pleosporaceae,Alternaria,Alternaria sect. Brassicicola
BGC0000686	BGC0000686	Aspergillus fumigatus Af293 chromosome 4, whole genome shotgun sequence		Others	Aspergillus fumigatus Af293	Eukaryota,Fungi,Dikarya,Ascomycota,Pezizomycotina,Eurotiomycetes,Eurotiomycetidae,Eurotiales,Aspergillaceae,Aspergillus,Aspergillus subgen. Fumigati
BGC0000687	BGC0000687	Diaporthe amygdali genomic DNA, strain:N2, clone:PaGenomeA		Others	Diaporthe amygdali	Eukaryota,Fungi,Dikarya,Ascomycota,Pezizomycotina,Sordariomycetes,Sordariomycetidae,Diaporthales,Diaporthaceae,Diaporthe
BGC0000688	BGC0000688	Diaporthe amygdali genomic DNA, strain:N2, clone:PaGenomeD	terpene	Terpene	Diaporthe amygdali	Eukaryota,Fungi,Dikarya,Ascomycota,Pezizomycotina,Sordariomycetes,Sordariomycetidae,Diaporthales,Diaporthaceae,Diaporthe
BGC0000689	BGC0000689	Micromonospora purpurea DOS biosynthetic gene cluster	amglyccycl	Saccharides	Micromonospora echinospora	Bacteria,Actinobacteria,Micromonosporales,Micromonosporaceae,Micromonospora
BGC0000690	BGC0000690	Streptomyces glaucescens GLA.0 gene cluster for 5'-hydroxystreptomycin biosynthesis	amglyccycl	Saccharides	Streptomyces glaucescens	Bacteria,Actinobacteria,Streptomycetales,Streptomycetaceae,Streptomyces
BGC0000691	BGC0000691	Actinoplanes sp. SE50/110 complete acarbose (acb) gene cluster, strain SE50/110	amglyccycl	Saccharides	Actinoplanes sp. SE50/110	Bacteria,Actinobacteria,Micromonosporales,Micromonosporaceae,Actinoplanes,unclassified Actinoplanes
BGC0000692	BGC0000692	Streptoalloteichus hindustanus partial apramycin biosynthesis gene cluster, type strain DSM 44523T	amglyccycl	Saccharides	Streptoalloteichus hindustanus	Bacteria,Actinobacteria,Pseudonocardiales,Pseudonocardiaceae,Streptoalloteichus
BGC0000693	BGC0000693	Bacillus circulans butirosin-biosynthetic gene cluster (orf1, btrR1, btrU, btrR2, btrT, btrS, btrN, btrM, btrL, btrA, btrB, btrC, btrD, btrE, btrF, btrG, btrH, btrI, btrJ, btrK, btrO, btrP, btrV, btrQ, btrW, btrX), complete and partial cds	amglyccycl	Saccharides	Niallia circulans	Bacteria,Firmicutes,Bacilli,Bacillales,Bacillaceae,Niallia
BGC0000694	BGC0000694	Bacillus circulans genomic region of the butirosin biosynthetic gene cluster, strain ATCC 21557	amglyccycl	Saccharides	Niallia circulans	Bacteria,Firmicutes,Bacilli,Bacillales,Bacillaceae,Niallia
BGC0000695	BGC0000695	Micromonospora olivasterospora fortimicin biosynthesis gene cluster, strain DSM 43868	indole	Others	Micromonospora olivasterospora	Bacteria,Actinobacteria,Micromonosporales,Micromonosporaceae,Micromonospora
BGC0000696	BGC0000696	Micromonospora echinospora genomic region of the gentamicin biosynthesis gene cluster, strain DSM 43036	amglyccycl	Saccharides	Micromonospora echinospora	Bacteria,Actinobacteria,Micromonosporales,Micromonosporaceae,Micromonospora
BGC0000698	BGC0000698	Streptomyces hygroscopicus strain NRRL 2388 hygromycin A biosynthetic gene cluster, complete sequence		Others	Streptomyces hygroscopicus	Bacteria,Actinobacteria,Streptomycetales,Streptomycetaceae,Streptomyces,Streptomyces violaceusniger group
BGC0000699	BGC0000699	Streptomyces hygroscopicus subsp. hygroscopicus genomic region of the gene cluster for hygromycin B biosynthetis, strain DSM 40578	amglyccycl	Saccharides	Streptomyces hygroscopicus subsp. hygroscopicus	Bacteria,Actinobacteria,Streptomycetales,Streptomycetaceae,Streptomyces,Streptomyces violaceusniger group
BGC0000700	BGC0000700	Streptomyces tenjimariensis istamycin biosynthesis cluster, strain ATCC 31603	amglyccycl.melanin	Others	Streptomyces tenjimariensis	Bacteria,Actinobacteria,Streptomycetales,Streptomycetaceae,Streptomyces
BGC0000701	BGC0000701	Streptomyces hygroscopicus subsp. yingchengensis jinggangmycin biosynthetic gene cluster, complete sequence	amglyccycl	Saccharides	Streptomyces hygroscopicus subsp. yingchengensis	Bacteria,Actinobacteria,Streptomycetales,Streptomycetaceae,Streptomyces,Streptomyces violaceusniger group
BGC0000702	BGC0000702	Streptomyces kanamyceticus kanamycin biosynthetic gene cluster, complete cds	amglyccycl	Saccharides	Streptomyces kanamyceticus	Bacteria,Actinobacteria,Streptomycetales,Streptomycetaceae,Streptomyces
BGC0000703	BGC0000703	Streptomyces kanamyceticus strain ATCC 12853 chromosome, complete genome	amglyccycl	Saccharides	Streptomyces kanamyceticus	Bacteria,Actinobacteria,Streptomycetales,Streptomycetaceae,Streptomyces
BGC0000704	BGC0000704	Streptomyces kanamyceticus kanamycin biosynthetic gene cluster, strain ATCC12853	amglyccycl	Saccharides	Streptomyces kanamyceticus	Bacteria,Actinobacteria,Streptomycetales,Streptomycetaceae,Streptomyces
BGC0000705	BGC0000705	Streptomyces kanamyceticus partial kanamycin biosynthesis gene cluster, strain DSM 40500	amglyccycl	Saccharides	Streptomyces kanamyceticus	Bacteria,Actinobacteria,Streptomycetales,Streptomycetaceae,Streptomyces
BGC0000706	BGC0000706	Streptomyces kanamyceticus kanamycin biosynthetic gene cluster, clone: pKM7		Others	Streptomyces kanamyceticus	Bacteria,Actinobacteria,Streptomycetales,Streptomycetaceae,Streptomyces
BGC0000707	BGC0000707	Streptomyces kasugaensis DNA, kasugamycin biosynthesis responsible gene region, partial and complete cds		Others	Streptomyces kasugaensis	Bacteria,Actinobacteria,Streptomycetales,Streptomycetaceae,Streptomyces
BGC0000708	BGC0000708	Streptomyces lividus lividomycin biosynthesis gene cluster	amglyccycl	Saccharides	Streptomyces lividus	Bacteria,Actinobacteria,Streptomycetales,Streptomycetaceae,Streptomyces
BGC0000709	BGC0000709	Streptomyces fradiae neomycin biosynthesis gene cluster, strain DSM 40063	amglyccycl	Saccharides	Streptomyces fradiae ATCC 10745 = DSM 40063	Bacteria,Actinobacteria,Streptomycetales,Streptomycetaceae,Streptomyces
BGC0000711	BGC0000711	Streptomyces fradiae neomycin biosynthetic gene cluster, strain MCIMB 8233	amglyccycl	Saccharides	Streptomyces fradiae	Bacteria,Actinobacteria,Streptomycetales,Streptomycetaceae,Streptomyces
BGC0000712	BGC0000712	Streptomyces rimosus subsp. paromomycinus genomic region of the paromomycin biosynthesis gene cluster, strain NRRL 2455	amglyccycl.NRPS-like	Others	Streptomyces paromomycinus	Bacteria,Actinobacteria,Streptomycetales,Streptomycetaceae,Streptomyces
BGC0000713	BGC0000713	Streptomyces ribosidificus ribostamycin biosynthetic gene cluster	amglyccycl	Saccharides	Streptomyces ribosidificus	Bacteria,Actinobacteria,Streptomycetales,Streptomycetaceae,Streptomyces
BGC0000714	BGC0000714	Micromonospora inyonensis strain TS388 sisomicin biosynthesis gene cluster, partial sequence	amglyccycl	Saccharides	Micromonospora inyonensis	Bacteria,Actinobacteria,Micromonosporales,Micromonosporaceae,Micromonospora
BGC0000715	BGC0000715	Streptomyces spectabilis spectinomycin biosynthesis gene cluster, complete sequence	amglyccycl	Saccharides	Streptomyces spectabilis	Bacteria,Actinobacteria,Streptomycetales,Streptomycetaceae,Streptomyces
BGC0000716	BGC0000716	Streptomyces flavopersicus spectinomycin biosynthesis gene cluster, complete sequence	amglyccycl	Saccharides	Streptomyces netropsis	Bacteria,Actinobacteria,Streptomycetales,Streptomycetaceae,Streptomyces
BGC0000719	BGC0000719	Streptoalloteichus hindustanus tobramycin biosynthetic gene cluster (alloA, alloB, alloC, alloD,alloE, alloF, alloG, alloH, alloI), partial and complete cds	amglyccycl	Saccharides	Streptoalloteichus hindustanus	Bacteria,Actinobacteria,Pseudonocardiales,Pseudonocardiaceae,Streptoalloteichus
BGC0000720	BGC0000720	Streptomyces tenebrarius tobramycin biosynthetic gene cluster, strain ATCC 17920	amglyccycl	Saccharides	Streptoalloteichus tenebrarius	Bacteria,Actinobacteria,Pseudonocardiales,Pseudonocardiaceae,Streptoalloteichus
BGC0000721	BGC0000721	Streptoalloteichus tenebrarius tobramycin biosynthesis gene cluster region, type strain DSM 40477T	amglyccycl	Saccharides	Streptoalloteichus tenebrarius	Bacteria,Actinobacteria,Pseudonocardiales,Pseudonocardiaceae,Streptoalloteichus
BGC0000722	BGC0000722	Streptomyces hygroscopicus subsp. jinggangensis strain 5008 validamycin cluster, genomic sequence	amglyccycl	Saccharides	Streptomyces hygroscopicus subsp. jinggangensis	Bacteria,Actinobacteria,Streptomycetales,Streptomycetaceae,Streptomyces,Streptomyces violaceusniger group
BGC0000723	BGC0000723	Streptomyces hygroscopicus subsp. limoneus validamycin biosynthetic gene cluster, complete sequence	amglyccycl	Saccharides	Streptomyces hygroscopicus subsp. limoneus	Bacteria,Actinobacteria,Streptomycetales,Streptomycetaceae,Streptomyces,Streptomyces violaceusniger group
BGC0000724	BGC0000724	Streptomyces griseus subsp. griseus NBRC 13350 DNA, complete genome	amglyccycl	Saccharides	Streptomyces griseus subsp. griseus NBRC 13350	Bacteria,Actinobacteria,Streptomycetales,Streptomycetaceae,Streptomyces
BGC0000725	BGC0000725	Pseudomonas aeruginosa PAO1, complete genome		Others	Pseudomonas aeruginosa PAO1	Bacteria,Proteobacteria,Gammaproteobacteria,Pseudomonadales,Pseudomonadaceae,Pseudomonas
BGC0000727	BGC0000727	Streptomyces aureofaciens strain CCM3239 auricin deoxysugar tailoring biosynthetic gene cluster, complete sequence	NRPS-like	NRPS	Streptomyces aureofaciens	Bacteria,Actinobacteria,Actinobacteridae,Actinomycetales,Streptomycineae,Streptomycetaceae,Streptomyces
BGC0000728	BGC0000728	Klebsiella pneumoniae subsp. ozaenae capsular polysaccharides biosynthesis gene cluster, complete cds, strain: Kauffmann E5051		Others	Klebsiella pneumoniae subsp. ozaenae	Bacteria,Proteobacteria,Gammaproteobacteria,Enterobacterales,Enterobacteriaceae,Klebsiella/Raoultella group,Klebsiella
BGC0000729	BGC0000729	Klebsiella pneumoniae capsular polysaccharides biosynthesis gene cluster, complete cds, strain: NTUH-K9534		Others	Klebsiella pneumoniae	Bacteria,Proteobacteria,Gammaproteobacteria,Enterobacterales,Enterobacteriaceae,Klebsiella/Raoultella group,Klebsiella
BGC0000730	BGC0000730	Klebsiella pneumoniae capsular polysaccharides biosynthesis gene cluster, complete cds, strain: 889/50		Others	Klebsiella pneumoniae	Bacteria,Proteobacteria,Gammaproteobacteria,Enterobacterales,Enterobacteriaceae,Klebsiella/Raoultella group,Klebsiella
BGC0000731	BGC0000731	Klebsiella pneumoniae capsular polysaccharides biosynthesis gene cluster, complete cds, strain: NTUH-KP13		Others	Klebsiella pneumoniae	Bacteria,Proteobacteria,Gammaproteobacteria,Enterobacterales,Enterobacteriaceae,Klebsiella/Raoultella group,Klebsiella
BGC0000732	BGC0000732	Raoultella planticola capsular polysaccharides biosynthesis gene cluster, complete cds, strain: Stanley		Others	Raoultella planticola	Bacteria,Proteobacteria,Gammaproteobacteria,Enterobacterales,Enterobacteriaceae,Klebsiella/Raoultella group,Raoultella
BGC0000733	BGC0000733	Klebsiella pneumoniae capsular polysaccharides biosynthesis gene cluster, complete cds, strain: NTUH-KP35		Others	Klebsiella pneumoniae	Bacteria,Proteobacteria,Gammaproteobacteria,Enterobacterales,Enterobacteriaceae,Klebsiella/Raoultella group,Klebsiella
BGC0000734	BGC0000734	Pasteurella multocida capsule biosynthesis gene cluster, complete sequence		Others	Pasteurella multocida	Bacteria,Proteobacteria,Gammaproteobacteria,Pasteurellales,Pasteurellaceae,Pasteurella
BGC0000735	BGC0000735	Pasteurella multocida capsule biosynthesis gene cluster, complete sequence		Others	Pasteurella multocida	Bacteria,Proteobacteria,Gammaproteobacteria,Pasteurellales,Pasteurellaceae,Pasteurella
BGC0000736	BGC0000736	Pasteurella haemolytica capsule biosynthetic gene cluster, partial sequence		Others	Mannheimia haemolytica	Bacteria,Proteobacteria,Gammaproteobacteria,Pasteurellales,Pasteurellaceae,Mannheimia
BGC0000737	BGC0000737	Pasteurella multocida P934 region 2 capsule biosynthesis gene cluster, partial sequence		Others	Pasteurella multocida	Bacteria,Proteobacteria,Gammaproteobacteria,Pasteurellales,Pasteurellaceae,Pasteurella
BGC0000738	BGC0000738	Pasteurella multocida P1234 region 2 capsule biosynthesis gene cluster, partial sequence		Others	Pasteurella multocida	Bacteria,Proteobacteria,Gammaproteobacteria,Pasteurellales,Pasteurellaceae,Pasteurella
BGC0000739	BGC0000739	Pasteurella multocida P4218 region 2 capsule biosynthesis gene cluster, partial sequence		Others	Pasteurella multocida	Bacteria,Proteobacteria,Gammaproteobacteria,Pasteurellales,Pasteurellaceae,Pasteurella
BGC0000740	BGC0000740	Streptococcus agalactiae strain 090 capsular polysaccharide biosynthesis gene cluster, partial sequence		Others	Streptococcus agalactiae	Bacteria,Firmicutes,Bacilli,Lactobacillales,Streptococcaceae,Streptococcus
BGC0000741	BGC0000741	Streptococcus agalactiae strain M781 capsular polysaccharide biosynthesis gene cluster, partial sequence		Others	Streptococcus agalactiae	Bacteria,Firmicutes,Bacilli,Lactobacillales,Streptococcaceae,Streptococcus
BGC0000742	BGC0000742	Streptococcus agalactiae strain SS1214 capsular polysaccharide biosynthesis gene cluster, partial sequence		Others	Streptococcus agalactiae	Bacteria,Firmicutes,Bacilli,Lactobacillales,Streptococcaceae,Streptococcus
BGC0000743	BGC0000743	Streptococcus agalactiae strain Prague 118754 capsular polysaccharide biosynthesis gene cluster, partial sequence		Others	Streptococcus agalactiae	Bacteria,Firmicutes,Bacilli,Lactobacillales,Streptococcaceae,Streptococcus
BGC0000744	BGC0000744	Streptococcus agalactiae strain SG99/143 capsular polysaccharide biosynthesis gene cluster, partial sequence		Others	Streptococcus agalactiae	Bacteria,Firmicutes,Bacilli,Lactobacillales,Streptococcaceae,Streptococcus
BGC0000745	BGC0000745	Streptococcus agalactiae strain GB00/031 capsular polysaccharide biosynthesis gene cluster, partial sequence		Others	Streptococcus agalactiae	Bacteria,Firmicutes,Bacilli,Lactobacillales,Streptococcaceae,Streptococcus
BGC0000746	BGC0000746	Streptococcus agalactiae strain GB00/017 capsular polysaccharide biosynthesis gene cluster, partial sequence		Others	Streptococcus agalactiae	Bacteria,Firmicutes,Bacilli,Lactobacillales,Streptococcaceae,Streptococcus
BGC0000747	BGC0000747	Streptococcus agalactiae strain FP6453 capsular polysaccharide biosynthesis gene cluster, partial sequence		Others	Streptococcus agalactiae	Bacteria,Firmicutes,Bacilli,Lactobacillales,Streptococcaceae,Streptococcus
BGC0000748	BGC0000748	Streptococcus agalactiae strain SG99/276 capsular polysaccharide biosynthesis gene cluster, partial sequence		Others	Streptococcus agalactiae	Bacteria,Firmicutes,Bacilli,Lactobacillales,Streptococcaceae,Streptococcus
BGC0000749	BGC0000749	Escherichia coli strain B44 K30 capsule biosynthesis gene cluster, partial sequence		Others	Escherichia coli	Bacteria,Proteobacteria,Gammaproteobacteria,Enterobacterales,Enterobacteriaceae,Escherichia
BGC0000751	BGC0000751	Actinobacillus pleuropneumoniae serotype 12 capsular polysaccharide biosynthesis gene cluster, partial sequence; and unknown gene		Others	Actinobacillus pleuropneumoniae	Bacteria,Proteobacteria,Gammaproteobacteria,Pasteurellales,Pasteurellaceae,Actinobacillus
BGC0000752	BGC0000752	Actinobacillus pleuropneumoniae strain Femo serotype 6 capsular polysaccharide biosynthesis gene cluster, partial sequence		Others	Actinobacillus pleuropneumoniae serovar 6 str. Femo	Bacteria,Proteobacteria,Gammaproteobacteria,Pasteurellales,Pasteurellaceae,Actinobacillus
BGC0000753	BGC0000753	Actinobacillus pleuropneumoniae isolate 72-14676 serotype 7 capsular polysaccharide biosynthesis gene cluster, partial sequence		Others	Actinobacillus pleuropneumoniae	Bacteria,Proteobacteria,Gammaproteobacteria,Pasteurellales,Pasteurellaceae,Actinobacillus
BGC0000754	BGC0000754	Avibacterium paragallinarum strain TW95 capsule biosynthesis region 2 gene cluster, complete sequence		Others	Avibacterium paragallinarum	Bacteria,Proteobacteria,Gammaproteobacteria,Pasteurellales,Pasteurellaceae,Avibacterium
BGC0000755	BGC0000755	Avibacterium paragallinarum strain 221 capsule biosynthesis region 2 gene cluster, complete sequence		Others	Avibacterium paragallinarum 221	Bacteria,Proteobacteria,Gammaproteobacteria,Pasteurellales,Pasteurellaceae,Avibacterium
BGC0000756	BGC0000756	Avibacterium paragallinarum strain H18 capsule biosynthesis region 2 gene cluster, complete sequence		Others	Avibacterium paragallinarum	Bacteria,Proteobacteria,Gammaproteobacteria,Pasteurellales,Pasteurellaceae,Avibacterium
BGC0000757	BGC0000757	Avibacterium paragallinarum strain TW07 capsule biosynthesis region 2 gene cluster, complete sequence		Others	Avibacterium paragallinarum	Bacteria,Proteobacteria,Gammaproteobacteria,Pasteurellales,Pasteurellaceae,Avibacterium
BGC0000758	BGC0000758	Staphylococcus aureus M type 1 capsular polysaccharide biosynthesis gene cluster, complete sequence and unknown genes		Others	Staphylococcus aureus	Bacteria,Firmicutes,Bacilli,Bacillales,Staphylococcaceae,Staphylococcus
BGC0000759	BGC0000759	Sphingomonas sp. ATCC 53159 diutan polysaccharide synthesis gene cluster, partial sequence		Others	Sphingomonas sp. ATCC 53159	Bacteria,Proteobacteria,Alphaproteobacteria,Sphingomonadales,Sphingomonadaceae,Sphingomonas
BGC0000760	BGC0000760	Acinetobacter lwoffii wzc, wzb, wza, weeA, weeB, wceC, wzx, wzy, weeD, weeE, weeF, weeG, weeH, weeI, weeJ, weeK, galU, ugd, pgi, galE, pgm (partial) and mip (partial) genes (emulsan biosynthetic gene cluster), strain RAG-1		Others	Acinetobacter venetianus RAG-1 = CIP 110063	Bacteria,Proteobacteria,Gammaproteobacteria,Moraxellales,Moraxellaceae,Acinetobacter
BGC0000761	BGC0000761	Methylobacillus sp. 12S exopolysaccharide biosynthesis gene cluster, complete cds		Others	Methylobacillus sp. 12S	Bacteria,Proteobacteria,Betaproteobacteria,Nitrosomonadales,Methylophilaceae,Methylobacillus,unclassified Methylobacillus
BGC0000762	BGC0000762	Rhizobium leguminosarum bv. viciae VF39 acidic exopolysaccharide biosynthesis gene cluster, complete sequence		Others	Rhizobium leguminosarum bv. viciae	Bacteria,Proteobacteria,Alphaproteobacteria,Hyphomicrobiales,Rhizobiaceae,Rhizobium/Agrobacterium group,Rhizobium
BGC0000763	BGC0000763	Pantoea stewartii subsp. stewartii strain DC283 exopolysaccharaide biosynthesis gene cluster, complete sequence; GalF gene, complete cds; and GalE gene, partial cds		Others	Pantoea stewartii subsp. stewartii DC283	Bacteria,Proteobacteria,Gammaproteobacteria,Enterobacterales,Erwiniaceae,Pantoea
BGC0000764	BGC0000764	Lactococcus lactis exopolysaccharide biosynthesis gene cluster, complete sequence; and unknown genes		Others	Lactococcus lactis	Bacteria,Firmicutes,Bacilli,Lactobacillales,Streptococcaceae,Lactococcus
BGC0000765	BGC0000765	Lactobacillus johnsonii strain ATCC 33200 exopolysaccharide biosynthesis gene cluster, complete sequence		Others	Lactobacillus johnsonii	Bacteria,Firmicutes,Bacilli,Lactobacillales,Lactobacillaceae,Lactobacillus
BGC0000766	BGC0000766	Lactobacillus johnsonii strain ATCC 11506 exopolysaccharide biosynthesis gene cluster, complete sequence		Others	Lactobacillus johnsonii	Bacteria,Firmicutes,Bacilli,Lactobacillales,Lactobacillaceae,Lactobacillus
BGC0000767	BGC0000767	Lactobacillus johnsonii strain NCC 2767 exopolysaccharide biosynthesis gene cluster, complete sequence		Others	Lactobacillus johnsonii	Bacteria,Firmicutes,Bacilli,Lactobacillales,Lactobacillaceae,Lactobacillus
BGC0000768	BGC0000768	Sphingomonas elodea strain ATCC 31461 gellan polysaccharide biosynthesis gene cluster, complete sequence		Others	Sphingomonas elodea ATCC 31461	Bacteria,Proteobacteria,Alphaproteobacteria,Sphingomonadales,Sphingomonadaceae,Sphingomonas
BGC0000769	BGC0000769	Mycobacterium avium strain A5 glycopeptidolipid biosynthesis gene cluster, partial sequence		Others	Mycobacterium avium subsp. hominissuis A5	Bacteria,Actinobacteria,Corynebacteriales,Mycobacteriaceae,Mycobacterium,Mycobacterium avium complex (MAC)
BGC0000770	BGC0000770	Campylobacter jejuni HB93-13 wlaII LOS biosynthesis gene cluster, partial sequence		Others	Campylobacter jejuni	Bacteria,Proteobacteria,Epsilonproteobacteria,Campylobacterales,Campylobacteraceae,Campylobacter
BGC0000772	BGC0000772	Brucella melitensis strain 16M lipopolysaccharide O side chain biosynthesis gene cluster, complete sequence		Others	Brucella melitensis	Bacteria,Proteobacteria,Alphaproteobacteria,Hyphomicrobiales,Brucellaceae,Brucella/Ochrobactrum group,Brucella
BGC0000773	BGC0000773	Escherichia coli O7-specific lipopolysaccharide biosynthesis gene cluster, complete sequence		Others	Escherichia coli	Bacteria,Proteobacteria,Gammaproteobacteria,Enterobacterales,Enterobacteriaceae,Escherichia
BGC0000774	BGC0000774	Xanthomonas campestris pv. campestris LPS biosynthetic cluster, partial sequence; and putative electron-transferring flavoprotein beta subunit (etfS) and putative electron-transferring flavoprotein alpha subunit (etfL) genes, complete cds		Others	Xanthomonas campestris pv. campestris	Bacteria,Proteobacteria,Gammaproteobacteria,Xanthomonadales,Xanthomonadaceae,Xanthomonas
BGC0000775	BGC0000775	Legionella pneumophila serogroup 1 lipopolysaccharide biosynthesis gene cluster		Others	Legionella pneumophila	Bacteria,Proteobacteria,Gammaproteobacteria,Legionellales,Legionellaceae,Legionella
BGC0000776	BGC0000776	Escherichia coli waa gene cluster encoding the LPS R1 core biosynthesis region		Others	Escherichia coli	Bacteria,Proteobacteria,Gammaproteobacteria,Enterobacterales,Enterobacteriaceae,Escherichia
BGC0000777	BGC0000777	Escherichia coli wbb gene cluster encoding O6 LPS side chain biosynthesis region		Others	Escherichia coli	Bacteria,Proteobacteria,Gammaproteobacteria,Enterobacterales,Enterobacteriaceae,Escherichia
BGC0000778	BGC0000778	Aeromonas hydrophila strain AH-3 HldD (hldD), WahA (wahA), WaaL (waaL), WahB (wahB), WahC (wahC), WahD (wahD), and WahE (wahE) genes, complete cds		Others	Aeromonas piscicola	Bacteria,Proteobacteria,Gammaproteobacteria,Aeromonadales,Aeromonadaceae,Aeromonas
BGC0000779	BGC0000779	Aeromonas hydrophila strain AH-3 WaaA (waaA), WahF (wahF), WaaE (waaE), WaaF (waaF), and CoaD (coaD) genes, complete cds		Others	Aeromonas piscicola	Bacteria,Proteobacteria,Gammaproteobacteria,Aeromonadales,Aeromonadaceae,Aeromonas
BGC0000780	BGC0000780	Vibrio parahaemolyticus DNA, O and K-antigen biosynthesis gene cluster, strain: NIID 242-200		Others	Vibrio parahaemolyticus	Bacteria,Proteobacteria,Gammaproteobacteria,Vibrionales,Vibrionaceae,Vibrio
BGC0000781	BGC0000781	Pseudomonas aeruginosa strain IATS O6 RpsA (rpsA) gene, partial cds; Ihf-Beta, Wzz (wzz), and Wzx (wzx) genes, complete cds; and wbp gene cluster for O-antigen biosynthesis, complete sequence		Others	Pseudomonas aeruginosa	Bacteria,Proteobacteria,Gammaproteobacteria,Pseudomonadales,Pseudomonadaceae,Pseudomonas
BGC0000782	BGC0000782	Burkholderia pseudomallei putative dihydroorotase (pyrC) gene, partial cds; putative 1-acyl-sn-glycerol-3-phosphate acyltransferase (plsC), putative diadenosine tetraphosphatase (apaH), complete cds; type II O-antigen biosynthesis gene cluster, complete sequence; putative undecaprenyl phosphate N-acetylglucosaminyltransferase, and putative UDP-glucose 4-epimerase genes, complete cds; and putative…		Others	Burkholderia pseudomallei 1026b	Bacteria,Proteobacteria,Betaproteobacteria,Burkholderiales,Burkholderiaceae,Burkholderia,pseudomallei group
BGC0000783	BGC0000783	Xanthomonas oryzae pv. oryzae putative cystathionine gamma-lyase (metB) gene, partial cds; putative sugar nucleotide epimerase/dehydratase (wxoA), putative glycosyl transferase (wxoB), putative glycosyl transferase (wxoC), putative o-antigen acetylase (wxoD), putative ISXo8 transposase, putative IS1113 transposase (tnpX1), truncated putative transposase, putative ATP binding protein (wzt), and pu…		Others	Xanthomonas oryzae pv. oryzae	Bacteria,Proteobacteria,Gammaproteobacteria,Xanthomonadales,Xanthomonadaceae,Xanthomonas
BGC0000784	BGC0000784	Pseudomonas aeruginosa serotype 01 putative O-antigen biosynthesis gene cluster, partial sequence		Others	Pseudomonas aeruginosa	Bacteria,Proteobacteria,Gammaproteobacteria,Pseudomonadales,Pseudomonadaceae,Pseudomonas
BGC0000785	BGC0000785	Burkholderia mallei putative diadenosine tetraphosphatase (apaH), complete cds; O-antigen biosynthetic gene cluster, complete sequence; insertion sequence IS407, partial sequence		Others	Burkholderia mallei	Bacteria,Proteobacteria,Betaproteobacteria,Burkholderiales,Burkholderiaceae,Burkholderia,pseudomallei group
BGC0000786	BGC0000786	Edwardsiella ictaluri isolate 93-146 O antigen biosynthesis gene cluster, partial sequence; and IS1-like insertion sequence, complete sequence		Others	Edwardsiella ictaluri 93-146	Bacteria,Proteobacteria,Gammaproteobacteria,Enterobacterales,Hafniaceae,Edwardsiella
BGC0000787	BGC0000787	Escherichia coli serotype O127:K63(B8) O-antigen biosynthesis gene cluster, complete sequence		Others	Escherichia coli	Bacteria,Proteobacteria,Gammaproteobacteria,Enterobacterales,Enterobacteriaceae,Escherichia
BGC0000788	BGC0000788	Salmonella enterica subsp. salamae serovar Greenside UDP-GlcNAc 4-epimerase (gne), UDP-glucose pyrophosporylase (galF), complete cds; O-antigen gene cluster, complete sequence; 6-phosphogluconate dehydrogenase (gnd), putative GDP-colitose biosynthetic protein (col1), putative GDP-colitose biosynthetic protein (col2), UDP-glucose-6-dehydrogenase (ugd), O-antigen chain length determinant (wzz), and…		Others	Salmonella enterica subsp. salamae serovar Greenside	Bacteria,Proteobacteria,Gammaproteobacteria,Enterobacterales,Enterobacteriaceae,Salmonella
BGC0000789	BGC0000789	Escherichia coli O24 O antigen gene cluster, complete sequence		Others	Escherichia coli	Bacteria,Proteobacteria,Gammaproteobacteria,Enterobacterales,Enterobacteriaceae,Escherichia
BGC0000790	BGC0000790	Escherichia coli strain H515b O-antigen biosynthesis gene cluster, complete sequence		Others	Escherichia coli	Bacteria,Proteobacteria,Gammaproteobacteria,Enterobacterales,Enterobacteriaceae,Escherichia
BGC0000791	BGC0000791	Enterobacter sakazakii strain NCTC 11467 O-antigen gene cluster, complete sequence		Others	Cronobacter sakazakii	Bacteria,Proteobacteria,Gammaproteobacteria,Enterobacterales,Enterobacteriaceae,Cronobacter
BGC0000792	BGC0000792	Enterococcus faecalis strain OG1RF polysaccharide biosynthetic gene cluster, partial sequence		Others	Enterococcus faecalis OG1RF	Bacteria,Firmicutes,Bacilli,Lactobacillales,Enterococcaceae,Enterococcus
BGC0000793	BGC0000793	Salmonella enterica subsp. arizonae core oligosaccharide biosynthetic gene cluster, complete sequence		Others	Salmonella enterica subsp. arizonae	Bacteria,Proteobacteria,Gammaproteobacteria,Enterobacterales,Enterobacteriaceae,Salmonella
BGC0000794	BGC0000794	Geobacillus stearothermophilus strain NRS 2004/3a surface layer glycoprotein SgsE precursor (sgsE) gene, complete cds; and S-layer glycan biosynthesis (slg) gene cluster, partial sequence		Others	Geobacillus stearothermophilus	Bacteria,Firmicutes,Bacilli,Bacillales,Bacillaceae,Geobacillus
BGC0000795	BGC0000795	Aneurinibacillus thermoaerophilus strain L420-91T S-layer glycan biosynthesis gene cluster, complete sequence		Others	Aneurinibacillus thermoaerophilus	Bacteria,Firmicutes,Bacilli,Bacillales,Paenibacillaceae,Aneurinibacillus group,Aneurinibacillus
BGC0000796	BGC0000796	Paenibacillus alvei strain CCM 2051 S-layer glycan biosynthesis gene cluster, partial sequence	lanthipeptide-class-i	RiPPs	Paenibacillus alvei	Bacteria,Firmicutes,Bacilli,Bacillales,Paenibacillaceae,Paenibacillus
BGC0000797	BGC0000797	Sphingomonas S88 sphingan polysaccharide synthesis (spsG), (spsS), (spsR), glycosyl transferase (spsQ), (spsI), glycosyl transferase (spsK), glycosyl transferase (spsL), (spsJ), (spsF), (spsD), (spsC), (spsE), Urf 32, Urf 26, ATP-binding cassette transporter (atrD), ATP-binding cassette transporter (atrB), glucosyl-isoprenylphosphate transferase (spsB), glucose-1-phosphate thymidylyltransferase (…		Others	Sphingomonas sp. S88	Bacteria,Proteobacteria,Alphaproteobacteria,Sphingomonadales,Sphingomonadaceae,Sphingomonas
BGC0000798	BGC0000798	Sorghum bicolor chromosome 1, whole genome shotgun sequence		Others	Sorghum bicolor	Eukaryota,Viridiplantae,Streptophyta,Embryophyta,Tracheophyta,Spermatophyta,Magnoliophyta,Liliopsida,Poales,Poaceae,PACMAD clade,Panicoideae,Andropogonodae,Andropogoneae,Sorghinae,Sorghum
BGC0000799	BGC0000799	Escherichia coli K-12 wca gene cluster		Others	Escherichia coli	Bacteria,Proteobacteria,Gammaproteobacteria,Enterobacterales,Enterobacteriaceae,Escherichia
BGC0000800	BGC0000800	Xanthomonas campestris GumA (gumA), GumB (gumB), GumC (gumC), GumD (gumD), GumE (gumE), GumF (gumF), GumG (gumG), GumH (gumH), GumI (gumI), GumJ (gumJ), GumK (gumK), GumL (gumL), and GumM (gumM) genes, complete cds		Others	Xanthomonas campestris	Bacteria,Proteobacteria,Gammaproteobacteria,Xanthomonadales,Xanthomonadaceae,Xanthomonas
BGC0000801	BGC0000801	R.meliloti exp gene cluster		Others	Sinorhizobium meliloti	Bacteria,Proteobacteria,Alphaproteobacteria,Hyphomicrobiales,Rhizobiaceae,Sinorhizobium/Ensifer group,Sinorhizobium
BGC0000802	BGC0000802	Rhizobium meliloti 10.6kB DNA fragment from exoB to exsG gene		Others	Sinorhizobium meliloti	Bacteria,Proteobacteria,Alphaproteobacteria,Hyphomicrobiales,Rhizobiaceae,Sinorhizobium/Ensifer group,Sinorhizobium
BGC0000803	BGC0000803	Lactobacillus rhamnosus strain GG exopolysaccharide gene cluster, complete sequence		Others	Lacticaseibacillus rhamnosus GG	Bacteria,Firmicutes,Bacilli,Lactobacillales,Lactobacillaceae,Lacticaseibacillus
BGC0000804	BGC0000804	Streptomyces coelicoflavus ZG0656 contig2060, whole genome shotgun sequence		Others	Streptomyces coelicoflavus ZG0656	Bacteria,Actinobacteria,Streptomycetales,Streptomycetaceae,Streptomyces
BGC0000806	BGC0000806	Glycomyces sp. NRRL B-16210 phosphonate biosynthetic gene cluster, partial sequence	other	Others	Glycomyces sp. NRRL B-16210	Bacteria,Actinobacteria,Glycomycetales,Glycomycetaceae,Glycomyces,unclassified Glycomyces
BGC0000807	BGC0000807	Stackebrandtia nassauensis DSM 44728, complete genome	other	Others	Stackebrandtia nassauensis DSM 44728	Bacteria,Actinobacteria,Glycomycetales,Glycomycetaceae,Stackebrandtia
BGC0000809	BGC0000809	Actinomadura melliaura strain SCC 1655 NADH oxidase and hypothetical proteins genes, complete cds; AT2433 biosynthetic gene cluster, complete sequence; and unknown genes	indole.thiopeptide.LAP	Others	Actinomadura melliaura	Bacteria,Actinobacteria,Streptosporangiales,Thermomonosporaceae,Actinomadura
BGC0000810	BGC0000810	Zea mays cultivar B73 chromosome 4		Others	Zea mays	Eukaryota,Viridiplantae,Streptophyta,Embryophyta,Tracheophyta,Spermatophyta,Magnoliophyta,Liliopsida,Poales,Poaceae,PACMAD clade,Panicoideae,Andropogonodae,Andropogoneae,Tripsacinae,Zea
BGC0000811	BGC0000811	Aspergillus fumigatus Af293 chromosome 2 afu1_92, whole genome shotgun sequence	indole	Others	Aspergillus fumigatus Af293	Eukaryota,Fungi,Dikarya,Ascomycota,Pezizomycotina,Eurotiomycetes,Eurotiomycetidae,Eurotiales,Aspergillaceae,Aspergillus,Aspergillus subgen. Fumigati
BGC0000812	BGC0000812	Shiraia sp. slf14 huperzine A biosynthesis gene cluster, complete sequence		Others	Shiraia sp. slf14	Eukaryota,Fungi,Dikarya,Ascomycota,Pezizomycotina,Dothideomycetes,Pleosporomycetidae,Pleosporales,Shiraiaceae,Shiraia,unclassified Shiraia
BGC0000813	BGC0000813	Nonomuraea longicatena K-252a biosynthesis gene cluster, complete sequence	indole	Others	Nonomuraea longicatena	Bacteria,Actinobacteria,Streptosporangiales,Streptosporangiaceae,Nonomuraea
BGC0000814	BGC0000814	Nonomuraea longicatena strain NRRL15532 putative transcriptional regulator gene, partial cds; putative amidase, integral membrane protein, putative threonine synthase, ATP-dependent RNA helicase, and putative ArsR family transcriptional regulator genes, complete cds; K-252a biosynthetic gene cluster, complete sequence; and putative peptide transport system secreted peptide binding protein, putati…	indole	Others	Nonomuraea longicatena	Bacteria,Actinobacteria,Streptosporangiales,Streptosporangiaceae,Nonomuraea
BGC0000815	BGC0000815	Neotyphodium uncinatum isolate e167 LOL-1 loline alkaloid production gene cluster, complete sequence		Others	Epichloe uncinata	Eukaryota,Fungi,Dikarya,Ascomycota,Pezizomycotina,Sordariomycetes,Hypocreomycetidae,Hypocreales,Clavicipitaceae,Epichloe
BGC0000816	BGC0000816	Malbranchea aurantiaca strain RRC1813 malbrancheamide biosynthetic gene cluster, partial sequence	NRPS.indole	Others	Malbranchea aurantiaca	Eukaryota,Fungi,Dikarya,Ascomycota,Pezizomycotina,Eurotiomycetes,Eurotiomycetidae,Onygenales,Onygenaceae,Malbranchea
BGC0000817	BGC0000817	Uncultured bacterium clone NM343 methylarcyriarubin tryptophan dimer gene cluster, partial sequence	indole	Others	uncultured bacterium	Bacteria,environmental samples
BGC0000818	BGC0000818	UNVERIFIED: Aspergillus versicolor strain NRRL35600 +notoamide biosynthetic gene cluster, partial sequence	NRPS.indole	Others	Aspergillus versicolor	Eukaryota,Fungi,Dikarya,Ascomycota,Pezizomycotina,Eurotiomycetes,Eurotiomycetidae,Eurotiales,Aspergillaceae,Aspergillus,Aspergillus subgen. Nidulantes
BGC0000819	BGC0000819	Penicillium fellutanum strain ATCC 20841 paraherquamide biosynthetic gene cluster, partial sequence	NRPS.indole	Others	Penicillium fellutanum	Eukaryota,Fungi,Dikarya,Ascomycota,Pezizomycotina,Eurotiomycetes,Eurotiomycetidae,Eurotiales,Aspergillaceae,Penicillium
BGC0000820	BGC0000820	Streptomyces griseofuscus strain NRRL 5324 physostigmine biosynthetic gene cluster, complete sequence		Others	Streptomyces griseofuscus	Bacteria,Actinobacteria,Streptomycetales,Streptomycetaceae,Streptomyces
BGC0000821	BGC0000821	Lechevalieria aerocolonigenes rebeccamycin biosynthetic gene cluster, complete cds	indole	Others	Lentzea aerocolonigenes	Bacteria,Actinobacteria,Pseudonocardiales,Pseudonocardiaceae,Lentzea
BGC0000825	BGC0000825	Streptomyces sp. TP-A0274 staurosporine biosynthetic gene cluster (staR, staB, staA, staN, staG, staO, staD, staP, staMA, staJ, staK, staI, staE, staMB), complete cds	indole	Others	Streptomyces sp. TP-A0274	Bacteria,Actinobacteria,Streptomycetales,Streptomycetaceae,Streptomyces
BGC0000826	BGC0000826	Streptomyces clavuligerus ATCC 27064 plasmid pSCL4, whole genome shotgun sequence	indole	Others	Streptomyces clavuligerus	Bacteria,Actinobacteria,Streptomycetales,Streptomycetaceae,Streptomyces
BGC0000827	BGC0000827	Salinispora arenicola CNS-205, complete genome	indole	Others	Salinispora arenicola CNS-205	Bacteria,Actinobacteria,Micromonosporales,Micromonosporaceae,Salinispora
BGC0000829	BGC0000829	Chromobacterium violaceum violacein biosynthetic gene cluster, complete sequence	indole	Others	Chromobacterium violaceum	Bacteria,Proteobacteria,Betaproteobacteria,Neisseriales,Chromobacteriaceae,Chromobacterium
BGC0000830	BGC0000830	Uncultured bacterium violacein gene cluster, complete sequence	indole	Others	uncultured bacterium	Bacteria,environmental samples
BGC0000831	BGC0000831	Duganella sp. B2 violacein biosynthetic gene cluster, complete sequence	indole	Others	Duganella sp. B2	Bacteria,Proteobacteria,Betaproteobacteria,Burkholderiales,Oxalobacteraceae,Massilia group,Duganella,unclassified Duganella
BGC0000832	BGC0000832	Streptomyces roseochromogenes subsp. oscitans clorobiocin biosynthetic gene cluster, complete sequence	aminocoumarin.PKS-like	Others	Streptomyces roseochromogenus subsp. oscitans DS 12.976	Bacteria,Actinobacteria,Streptomycetales,Streptomycetaceae,Streptomyces
BGC0000833	BGC0000833	Streptomyces rishiriensis strain DSM 40489 hypothetical protein gene, partial cds; putative FK506-binding protein gene, complete cds; coumermycin A1 biosynthetic gene cluster, complete sequence; and DNA gyrase subunit B (gyrB-Rc) and DNA gyrase subunit B (parYR) genes, complete cds	aminocoumarin.PKS-like	Others	Streptomyces rishiriensis	Bacteria,Actinobacteria,Streptomycetales,Streptomycetaceae,Streptomyces
BGC0000834	BGC0000834	Streptomyces niveus strain NCIMB 9219 novobiocin biosynthetic gene cluster, complete sequence; and GyrB_R (gyrB_R) gene, complete cds	aminocoumarin	Others	Streptomyces niveus	Bacteria,Actinobacteria,Streptomycetales,Streptomycetaceae,Streptomyces
BGC0000836	BGC0000836	Escherichia coli CFT073, complete genome	arylpolyene	Others	Escherichia coli CFT073	Bacteria,Proteobacteria,Gammaproteobacteria,Enterobacterales,Enterobacteriaceae,Escherichia
BGC0000837	BGC0000837	Vibrio fischeri ES114 chromosome I, complete sequence	arylpolyene	Others	Aliivibrio fischeri ES114	Bacteria,Proteobacteria,Gammaproteobacteria,Vibrionales,Vibrionaceae,Aliivibrio
BGC0000838	BGC0000838	Flavobacterium johnsoniae UW101, complete genome	resorcinol.arylpolyene	Others	Flavobacterium johnsoniae UW101	Bacteria,Bacteroidetes,Flavobacteriia,Flavobacteriales,Flavobacteriaceae,Flavobacterium
BGC0000839	BGC0000839	Chitinophaga pinensis DSM 2588, complete genome	arylpolyene	Others	Chitinophaga pinensis DSM 2588	Bacteria,Bacteroidetes,Chitinophagia,Chitinophagales,Chitinophagaceae,Chitinophaga
BGC0000840	BGC0000840	Xanthomonas oryzae pv. oryzae xanthomonadin biosynthetic gene cluster, partial seqence		Others	Xanthomonas oryzae pv. oryzae	Bacteria,Proteobacteria,Gammaproteobacteria,Xanthomonadales,Xanthomonadaceae,Xanthomonas
BGC0000841	BGC0000841	Streptomyces clavuligerus ATCC 27064 plasmid pSCL4, whole genome shotgun sequence	blactam	Others	Streptomyces clavuligerus	Bacteria,Actinobacteria,Streptomycetales,Streptomycetaceae,Streptomyces
BGC0000842	BGC0000842	Streptomyces argenteolus strain ATCC 11009 hypothetical protein and arabinofuranosidase genes, complete cds; and MM4550 gene cluster, complete sequence	blactam	Others	Streptomyces argenteolus	Bacteria,Actinobacteria,Streptomycetales,Streptomycetaceae,Streptomyces
BGC0000843	BGC0000843	Streptomyces clavuligerus ATCC 27064 chromosome, whole genome shotgun sequence	blactam	Others	Streptomyces clavuligerus	Bacteria,Actinobacteria,Streptomycetales,Streptomycetaceae,Streptomyces
BGC0000844	BGC0000844	Streptomyces clavuligerus clavulanic acid biosynthetic gene cluster, partial sequence		Others	Streptomyces clavuligerus	Bacteria,Actinobacteria,Streptomycetales,Streptomycetaceae,Streptomyces
BGC0000845	BGC0000845	Streptomyces clavuligerus ATCC 27064 supercont1.1 genomic scaffold, whole genome shotgun sequence	blactam	Others	Streptomyces clavuligerus	Bacteria,Actinobacteria,Streptomycetales,Streptomycetaceae,Streptomyces
BGC0000846	BGC0000846	Pseudomonas syringae tabtoxin biosynthetic gene cluster, complete sequence	blactam	Others	Pseudomonas syringae	Bacteria,Proteobacteria,Gammaproteobacteria,Pseudomonadales,Pseudomonadaceae,Pseudomonas
BGC0000847	BGC0000847	Streptomyces cattleya thienamycin gene cluster	blactam	Others	Streptomyces cattleya	Bacteria,Actinobacteria,Streptomycetales,Streptomycetaceae,Streptomyces
BGC0000848	BGC0000848	Streptomyces griseus subsp. griseus NBRC 13350 DNA, complete genome	butyrolactone	Others	Streptomyces griseus subsp. griseus NBRC 13350	Bacteria,Actinobacteria,Streptomycetales,Streptomycetaceae,Streptomyces
BGC0000849	BGC0000849	Streptomyces coelicolor A3(2) complete genome	butyrolactone	Others	Streptomyces coelicolor A3(2)	Bacteria,Actinobacteria,Streptomycetales,Streptomycetaceae,Streptomyces,Streptomyces albidoflavus group
BGC0000850	BGC0000850	Streptomyces acidiscabies 84.104 GBL gene cluster, complete sequence	butyrolactone	Others	Streptomyces acidiscabies	Bacteria,Actinobacteria,Streptomycetales,Streptomycetaceae,Streptomyces
BGC0000851	BGC0000851	Streptomyces noursei putative tRNA (5-methylaminomethyl-2-thiouridylate)-methyltransferase gene, partial cds; albonoursin biosynthetic gene cluster, complete sequence; and putative NADP-specific glutamate dehydrogenase gene, partial cds	CDPS	Others	Streptomyces noursei ATCC 11455	Bacteria,Actinobacteria,Streptomycetales,Streptomycetaceae,Streptomyces
BGC0000852	BGC0000852	Bacillus pasteurii osmotically regulated ectoine biosynthesis gene cluster, complete sequence	ectoine	Others	Sporosarcina pasteurii	Bacteria,Firmicutes,Bacilli,Bacillales,Planococcaceae,Sporosarcina
BGC0000853	BGC0000853	Streptomyces chrysomallus ectoine biosynthesis gene cluster, complete sequence	ectoine	Others	Streptomyces anulatus	Bacteria,Actinobacteria,Streptomycetales,Streptomycetaceae,Streptomyces
BGC0000854	BGC0000854	Methylobacter alcaliphilus ectoine biosynthesis gene cluster, complete sequence; and putative ectoine hydroxylase (phy) gene, complete cds	ectoine	Others	Methylotuvimicrobium alcaliphilum 20Z	Bacteria,Proteobacteria,Gammaproteobacteria,Methylococcales,Methylococcaceae,Methylotuvimicrobium
BGC0000855	BGC0000855	Methylomicrobium kenyense strain AMO1 ectoine biosynthesis gene cluster, complete sequence	ectoine	Others	Methylotuvimicrobium kenyense	Bacteria,Proteobacteria,Gammaproteobacteria,Methylococcales,Methylococcaceae,Methylotuvimicrobium
BGC0000856	BGC0000856	Methylophaga thalassica strain MT ectoine biosynthesis gene cluster, complete sequence; and aspartokinase (ask) gene, partial cds	ectoine	Others	Methylophaga thalassica	Bacteria,Proteobacteria,Gammaproteobacteria,Thiotrichales,Piscirickettsiaceae,Methylophaga
BGC0000857	BGC0000857	Methylophaga alcalica strain M8 putative transcriptional regulator gene, complete cds; ectoine biosynthesis gene cluster, complete sequence; and aspartokinase (ask) gene, partial cds	ectoine	Others	Methylophaga alcalica	Bacteria,Proteobacteria,Gammaproteobacteria,Thiotrichales,Piscirickettsiaceae,Methylophaga
BGC0000858	BGC0000858	Methylobacter marinus ectoine biosynthesis gene cluster, complete sequence; and transporter solute:sodium symporter (SSS) family protein (ssf) gene, complete cds	ectoine	Others	Methylobacter marinus	Bacteria,Proteobacteria,Gammaproteobacteria,Methylococcales,Methylococcaceae,Methylobacter
BGC0000859	BGC0000859	Methylobacter alcaliphilus ectoine biosynthesis gene cluster, complete sequence; and aspartokinase (ask) gene, partial cds	ectoine	Others	Methylotuvimicrobium alcaliphilum	Bacteria,Proteobacteria,Gammaproteobacteria,Methylococcales,Methylococcaceae,Methylotuvimicrobium
BGC0000860	BGC0000860	Methylarcula marina strain h1 ectoine biosynthesis gene cluster, complete sequence; and aspartokinase (ask) gene, partial cds	ectoine	Others	Methylarcula marina	Bacteria,Proteobacteria,Alphaproteobacteria,Rhodobacterales,Rhodobacteraceae,Methylarcula
BGC0000861	BGC0000861	Shewanella sp. BR-2 eicosapantaenoic acid synthesis gene cluster, complete sequence	hglE-KS.PUFA	Others	Shewanella sp. BR-2	Bacteria,Proteobacteria,Gammaproteobacteria,Alteromonadales,Shewanellaceae,Shewanella
BGC0000862	BGC0000862	Shewanella pneumatophori strain SCRC-2738 eicosapentaenoic acid (EPA) synthesis gene cluster, complete sequence	hglE-KS.PUFA	Others	Shewanella pneumatophori	Bacteria,Proteobacteria,Gammaproteobacteria,Alteromonadales,Shewanellaceae,Shewanella
BGC0000863	BGC0000863	Pseudoalteromonas sp. DS-12 eicosapentaenoic acid synthesis gene cluster, complete sequence	hglE-KS.PUFA	Others	Pseudoalteromonas sp. DS-12	Bacteria,Proteobacteria,Gammaproteobacteria,Alteromonadales,Pseudoalteromonadaceae,Pseudoalteromonas
BGC0000864	BGC0000864	Moritella marina genes, complete cds, similar to eicosapentaenoic acid synthesis gene cluster	T1PKS.hglE-KS.PUFA	Others	Moritella marina ATCC 15381	Bacteria,Proteobacteria,Gammaproteobacteria,Alteromonadales,Moritellaceae,Moritella
BGC0000865	BGC0000865	Photobacterium profundum strain SS9 methyl-accepting chemotaxis protein gene, partial cds; putative steroid dehydrogenase, putative acyl-CoA ligase, putative haloalkane dehalogenase, and 3-oxoacyl-acyl carrier protein synthase III (fabH) genes, complete cds; eicosapentaenoic fatty acid biosynthetic gene cluster pfa, complete sequence; alkaline serine protease gene, complete cds; formyltetrahydrof…	hglE-KS.PUFA	Others	Photobacterium profundum SS9	Bacteria,Proteobacteria,Gammaproteobacteria,Vibrionales,Vibrionaceae,Photobacterium
BGC0000866	BGC0000866	Burkholderia sp. DSMZ 9242 polyhydroxyalkanoate biosynthesis gene cluster and unknown gene, complete cds		Others	Burkholderia sp. DSM 9242	Bacteria,Proteobacteria,Betaproteobacteria,Burkholderiales,Burkholderiaceae,Burkholderia
BGC0000867	BGC0000867	Ectothiorhodospira shaposhnikovii polyhydroxyalkanoic acid biosynthetic gene cluster, complete sequence		Others	Ectothiorhodospira shaposhnikovii	Bacteria,Proteobacteria,Gammaproteobacteria,Chromatiales,Ectothiorhodospiraceae,Ectothiorhodospira
BGC0000868	BGC0000868	Bacillus subtilis 168 teichuronic acid operon, tuaABCDEFGH genes, complete sequence		Others	Bacillus subtilis subsp. subtilis str. 168	Bacteria,Firmicutes,Bacilli,Bacillales,Bacillaceae,Bacillus
BGC0000869	BGC0000869	Nostoc sp. 'Peltigera membranacea cyanobiont' glycolipid gene cluster, complete sequence	T1PKS.hglE-KS	PKSother	Nostoc sp. 'Peltigera membranacea cyanobiont'	Bacteria,Cyanobacteria,Nostocales,Nostocaceae,Nostoc
BGC0000870	BGC0000870	Mycobacterium tuberculosis H37Rv complete genome		Others	Mycobacterium tuberculosis H37Rv	Bacteria,Actinobacteria,Corynebacteriales,Mycobacteriaceae,Mycobacterium,Mycobacterium tuberculosis complex
BGC0000871	BGC0000871	Myxococcus xanthus DK 1622, complete genome	NRPS-like	NRPS	Myxococcus xanthus DK 1622	Bacteria,Proteobacteria,Deltaproteobacteria,Myxococcales,Cystobacterineae,Myxococcaceae,Myxococcus
BGC0000872	BGC0000872	Streptomyces sp. SANK 60405 DNA, A-90289 biosynthetic gene cluster region, complete cds	T3PKS.nucleoside	Others	Streptomyces sp. SANK 60405	Bacteria,Actinobacteria,Streptomycetales,Streptomycetaceae,Streptomyces
BGC0000873	BGC0000873	Saccharothrix mutabilis subsp. capreolus A201A biosynthetic gene cluster	nucleoside.arylpolyene	Others	Saccharothrix mutabilis subsp. capreolus	Bacteria,Actinobacteria,Pseudonocardiales,Pseudonocardiaceae,Saccharothrix
BGC0000874	BGC0000874	Streptomyces griseochromogenes blasticidin biosynthetic cluster, partial sequence	lanthipeptide-class-iv	RiPPs	Streptomyces griseochromogenes	Bacteria,Actinobacteria,Streptomycetales,Streptomycetaceae,Streptomyces
BGC0000875	BGC0000875	Streptomyces sp. MK730-62F2 caprazamycin biosynthetic gene cluster, complete sequence	nucleoside	Others	Streptomyces sp. MK730-62F2	Bacteria,Actinobacteria,Streptomycetales,Streptomycetaceae,Streptomyces
BGC0000876	BGC0000876	Streptomyces tendae nikkomycin biosynthetic gene cluster (nikP1, nikP2, nikQ, nikR, nikS, nikT, nikU, nikV genes), strain Tue901	NRPS-like	NRPS	Streptomyces tendae	Bacteria,Actinobacteria,Streptomycetales,Streptomycetaceae,Streptomyces
BGC0000877	BGC0000877	Streptomyces cacaoi subsp. asoensis polyoxin biosynthetic gene cluster, complete sequence	nucleoside	Others	Streptomyces asoensis	Bacteria,Actinobacteria,Streptomycetales,Streptomycetaceae,Streptomyces
BGC0000878	BGC0000878	Streptomyces alboniger napH, pur7, pur10, pur6, pur4, pur5 and pur3 genes	nucleoside	Others	Streptomyces alboniger	Bacteria,Actinobacteria,Streptomycetales,Streptomycetaceae,Streptomyces,Streptomyces aurantiacus group
BGC0000879	BGC0000879	Streptomyces rimosus toyocamycin/sangivamycin biosynthesis gene cluster, complete sequence	nucleoside	Others	Streptomyces rimosus	Bacteria,Actinobacteria,Streptomycetales,Streptomycetaceae,Streptomyces
BGC0000880	BGC0000880	Streptomyces chartreusis strain NRRL3882 tunicamycin biosynthesis gene cluster, complete sequence	nucleoside	Others	Streptomyces chartreusis NRRL 3882	Bacteria,Actinobacteria,Streptomycetales,Streptomycetaceae,Streptomyces
BGC0000881	BGC0000881	Streptomyces ahygroscopicus subsp. wuzhouensis strain S91 toyocamycin biosynthetic gene cluster, complete sequence	nucleoside	Others	Streptomyces ahygroscopicus subsp. wuzhouensis	Bacteria,Actinobacteria,Streptomycetales,Streptomycetaceae,Streptomyces
BGC0000882	BGC0000882	Streptomyces rimofaciens strain ZJU5119 mildiomycin biosynthetic gene cluster and flanking regions, complete cds		Others	Streptomyces rimofaciens	Bacteria,Actinobacteria,Streptomycetales,Streptomycetaceae,Streptomyces
BGC0000883	BGC0000883	Streptomyces arginensis strain NRRL15941 arginomycin gene cluster, partial sequence		Others	Streptomyces arginensis	Bacteria,Actinobacteria,Streptomycetales,Streptomycetaceae,Streptomyces
BGC0000884	BGC0000884	Pseudomonas syringae pv. syringae strain 22d/93 amino acid exporter protein (mrsC), aminotransferase subfamily I gamma (mrsB), and methyltransferase type 12 (mrsA) genes, complete cds		Others	Pseudomonas syringae pv. syringae	Bacteria,Proteobacteria,Gammaproteobacteria,Pseudomonadales,Pseudomonadaceae,Pseudomonas,Pseudomonas syringae
BGC0000885	BGC0000885	Streptomyces murayamaensis 4-Hydroxy-3-nitrosobenzamide biosynthesis gene cluster (orf1, nspT, nspA, nspS, orf2, nspR, nspJ, nspI, nspH, nspE, nspF, nspN, orf3, orf4), complete cds	melanin	Others	Streptomyces murayamaensis	Bacteria,Actinobacteria,Streptomycetales,Streptomycetaceae,Streptomyces
BGC0000886	BGC0000886	Streptomyces tsukubaensis strain NRLL18488 allylmalonyl-CoA biosynthesis gene cluster, complete sequence; and FkbG (fkbG) gene, complete cds		Others	Streptomyces tsukubensis	Bacteria,Actinobacteria,Streptomycetales,Streptomycetaceae,Streptomyces
BGC0000887	BGC0000887	Anabaena circinalis AWQC131C toxin biosynthesis gene cluster, complete sequence		Others	Dolichospermum circinale AWQC131C	Bacteria,Cyanobacteria,Nostocales,Aphanizomenonaceae,Dolichospermum,Dolichospermum circinale
BGC0000888	BGC0000888	Bacillus sp. CS93 bacilysin biosynthetic gene cluster, partial sequence	other	Others	Bacillus sp. CS93	Bacteria,Firmicutes,Bacilli,Bacillales,Bacillaceae,Bacillus
BGC0000889	BGC0000889	Streptomyces sp. WK-5344 DNA, fev gene cluster, complete sequence	melanin	Others	Streptomyces sp. WK-5344	Bacteria,Actinobacteria,Streptomycetales,Streptomycetaceae,Streptomyces
BGC0000890	BGC0000890	Pseudoalteromonas phenolica O-BC30 bmp gene cluster, complete sequence	PBDE	Others	Pseudoalteromonas phenolica O-BC30	Bacteria,Proteobacteria,Gammaproteobacteria,Alteromonadales,Pseudoalteromonadaceae,Pseudoalteromonas
BGC0000891	BGC0000891	Pseudoalteromonas luteoviolacea 2ta16 Pl2ta16__Contig158, whole genome shotgun sequence	PBDE	Others	Pseudoalteromonas luteoviolacea 2ta16	Bacteria,Proteobacteria,Gammaproteobacteria,Alteromonadales,Pseudoalteromonadaceae,Pseudoalteromonas
BGC0000892	BGC0000892	Burkholderia gladioli BSR3 chromosome 1, complete sequence		Others	Burkholderia gladioli BSR3	Bacteria,Proteobacteria,Betaproteobacteria,Burkholderiales,Burkholderiaceae,Burkholderia
BGC0000893	BGC0000893	Streptomyces venezuelae ATCC 10712 complete genome	NRPS-like	NRPS	Streptomyces venezuelae ATCC 10712	Bacteria,Actinobacteria,Streptomycetales,Streptomycetaceae,Streptomyces
BGC0000894	BGC0000894	Monascus aurantiacus citrinin biosynthesis gene cluster, complete sequence		Others	Monascus aurantiacus	Eukaryota,Fungi,Dikarya,Ascomycota,Pezizomycotina,Eurotiomycetes,Eurotiomycetidae,Eurotiales,Aspergillaceae,Monascus
BGC0000895	BGC0000895	Lactobacillus plantarum subsp. plantarum citrulline biosynthetic gene cluster (carAB operon and argC, J, B, D, F-ccl operon) and usg and dsg partial sequences		Others	Lactiplantibacillus plantarum subsp. plantarum	Bacteria,Firmicutes,Bacilli,Lactobacillales,Lactobacillaceae,Lactiplantibacillus
BGC0000896	BGC0000896	Streptomyces lavendulae subsp. lavendulae genomic DNA, D-cycloserine biosynthetic gene cluster (dcsA, dcsB, dcsC, dcsD, dcsE, dcsF, dcsG, dcsH, dcsI, dcsJ), complete sequence		Others	Streptomyces lavendulae subsp. lavendulae	Bacteria,Actinobacteria,Streptomycetales,Streptomycetaceae,Streptomyces
BGC0000897	BGC0000897	Streptomyces luridus strain NRRL 1510 putative transglycosylase gene, complete cds; and dehydrophos biosynthetic gene cluster, partial sequence	phosphonate	Others	Streptomyces luridus	Bacteria,Actinobacteria,Streptomycetales,Streptomycetaceae,Streptomyces
BGC0000898	BGC0000898	Streptomyces venezuelae desosamine biosynthetic gene cluster, complete sequence		Others	Streptomyces venezuelae	Bacteria,Actinobacteria,Streptomycetales,Streptomycetaceae,Streptomyces
BGC0000899	BGC0000899	Streptomyces narbonensis desosamine biosynthetic gene cluster, partial sequence		Others	Streptomyces narbonensis	Bacteria,Actinobacteria,Streptomycetales,Streptomycetaceae,Streptomyces
BGC0000900	BGC0000900	Ferrichrome biosynthetic gene cluster of koji mold	NRPS	NRPS	Aspergillus oryzae	Eukaryota,Fungi,Dikarya,Ascomycota,Pezizomycotina,Eurotiomycetes,Eurotiomycetidae,Eurotiales,Aspergillaceae,Aspergillus,Aspergillus subgen. Circumdati
BGC0000901	BGC0000901	Ferrichrome Biosynthetic Gene Cluster of Black Koji-mold	NRPS	NRPS	Aspergillus niger	Eukaryota,Fungi,Dikarya,Ascomycota,Pezizomycotina,Eurotiomycetes,Eurotiomycetidae,Eurotiales,Aspergillaceae,Aspergillus,Aspergillus subgen. Circumdati
BGC0000902	BGC0000902	Saccharopolyspora erythraea NRRL2338 complete genome	T3PKS	PKSother	Saccharopolyspora erythraea NRRL 2338	Bacteria,Actinobacteria,Pseudonocardiales,Pseudonocardiaceae,Saccharopolyspora
BGC0000903	BGC0000903	Streptomyces cattleya fluorometabolite biosynthesis gene cluster		Others	Streptomyces cattleya	Bacteria,Actinobacteria,Streptomycetales,Streptomycetaceae,Streptomyces
BGC0000904	BGC0000904	Streptomyces rubellomurinus FR900098 biosynthetic gene cluster, complete sequence; and dxrB (dxrB) gene, complete cds	phosphonate	Others	Streptomyces rubellomurinus	Bacteria,Actinobacteria,Streptomycetales,Streptomycetaceae,Streptomyces
BGC0000905	BGC0000905	Heliobacillus mobilis heme d1 biosynthesis gene cluster, partial sequence		Others	Heliobacterium mobile	Bacteria,Firmicutes,Clostridia,Eubacteriales,Heliobacteriaceae,Heliobacterium
BGC0000906	BGC0000906	Heliophilum fasciatum heme d1 biosynthesis gene cluster, complete sequence		Others	Heliophilum fasciatum	Bacteria,Firmicutes,Clostridia,Eubacteriales,Heliobacteriaceae,Heliophilum
BGC0000907	BGC0000907	Streptomyces lincolnensis culture-collection ATCC:25466 lincomycin biosynthetic gene cluster, complete sequence	other	Others	Streptomyces lincolnensis	Bacteria,Actinobacteria,Streptomycetales,Streptomycetaceae,Streptomyces
BGC0000908	BGC0000908	Streptomyces avermitilis melanin biosynthetic gene cluster	melanin	Others	Streptomyces avermitilis	Bacteria,Actinobacteria,Streptomycetales,Streptomycetaceae,Streptomyces
BGC0000909	BGC0000909	Streptomyces avermitilis putative melanin biosynthetic gene cluster	melanin	Others	Streptomyces avermitilis	Bacteria,Actinobacteria,Streptomycetales,Streptomycetaceae,Streptomyces
BGC0000910	BGC0000910	Streptomyces coelicolor A3(2) complete genome	melanin	Others	Streptomyces coelicolor A3(2)	Bacteria,Actinobacteria,Streptomycetales,Streptomycetaceae,Streptomyces,Streptomyces albidoflavus group
BGC0000911	BGC0000911	Streptomyces griseus subsp. griseus NBRC 13350 DNA, complete genome	melanin	Others	Streptomyces griseus subsp. griseus NBRC 13350	Bacteria,Actinobacteria,Streptomycetales,Streptomycetaceae,Streptomyces
BGC0000912	BGC0000912	Streptomyces griseus subsp. griseus NBRC 13350 DNA, complete genome	melanin	Others	Streptomyces griseus subsp. griseus NBRC 13350	Bacteria,Actinobacteria,Streptomycetales,Streptomycetaceae,Streptomyces
BGC0000913	BGC0000913	Enterobacter cloacae NADH dehydrogenase subunit N gene, partial cds; putative chemotaxis signal trancription protein, ribonuclease Z, GCN-related N-acetyltransferase, and ElaB (elaB) genes, complete cds; menaquinone biosynthesis gene cluster, complete sequence; and TctA (tctA) gene, partial cds		Others	Enterobacter cloacae	Bacteria,Proteobacteria,Gammaproteobacteria,Enterobacterales,Enterobacteriaceae,Enterobacter,Enterobacter cloacae complex
BGC0000914	BGC0000914	Streptomyces coelicolor plasmid SCP1	butyrolactone.furan	Others	Streptomyces coelicolor A3(2)	Bacteria,Actinobacteria,Streptomycetales,Streptomycetaceae,Streptomyces,Streptomyces albidoflavus group
BGC0000915	BGC0000915	Streptomyces lavendulae LinA-like, cytochrome P450 hydroxylases, MitT (mitT), MitS (mitS), MitR (mitR), MitQ (mitQ), MitP (mitP), MitO (mitO), MitN (mitN), MitM (mitM), MitL (mitL), MitK (mitK), MitJ (mitJ), MitI (mitI), MitH (mitH), MitG (mitG), MitF (mitF), MitE (mitE), MitD (mitD), MitC (mitC), MitB (mitB), MitA (mitA), MmcA (mmcA), MmcB (mmcB), MmcC (mmcC), MmcD (mmcD), MmcE (mmcE), MmcF (mmc…	other	Others	Streptomyces lavendulae	Bacteria,Actinobacteria,Streptomycetales,Streptomycetaceae,Streptomyces
BGC0000916	BGC0000916	Staphylococcus carnosus NarQ-like protein gene, partial cds; galactose operon, complete sequence; and molybdenum cofactor biosynthetic gene cluster, complete sequence		Others	Staphylococcus carnosus	Bacteria,Firmicutes,Bacilli,Bacillales,Staphylococcaceae,Staphylococcus
BGC0000917	BGC0000917	Rhodobacter capsulatus molybdenum cofactor biosynthetic gene cluster, partial sequence		Others	Rhodobacter capsulatus	Bacteria,Proteobacteria,Alphaproteobacteria,Rhodobacterales,Rhodobacteraceae,Rhodobacter
BGC0000918	BGC0000918	Streptomyces avermitilis ochronotic pigment biosynthetic gene cluster		Others	Streptomyces avermitilis	Bacteria,Actinobacteria,Streptomycetales,Streptomycetaceae,Streptomyces
BGC0000919	BGC0000919	Pseudomonas syringae phaseolotoxin gene cluster, complete sequence		Others	Pseudomonas syringae	Bacteria,Proteobacteria,Gammaproteobacteria,Pseudomonadales,Pseudomonadaceae,Pseudomonas
BGC0000920	BGC0000920	Bacillus cereus strain SPV PHA biosynthetic gene cluster, complete sequence		Others	Bacillus cereus	Bacteria,Firmicutes,Bacilli,Bacillales,Bacillaceae,Bacillus,Bacillus cereus group
BGC0000921	BGC0000921	Pseudomonas putida lipoprotein gene, partial cds; OmpA/MotB domain protein, GntR family transcriptional regulator, hypothetical proteins, and lipid-binding START domain-containing protein genes, complete cds; promysalin biosynthetic gene cluster, complete sequence; type II citrate synthase (gltA), succinate dehydrogenase cytochrome b556 subunit (sdhC), succinate dehydrogenase hydrophobic membrane…	NRPS-like	NRPS	Pseudomonas putida	Bacteria,Proteobacteria,Gammaproteobacteria,Pseudomonadales,Pseudomonadaceae,Pseudomonas
BGC0000922	BGC0000922	Pseudomonas aeruginosa PAO1, complete genome		Others	Pseudomonas aeruginosa PAO1	Bacteria,Proteobacteria,Gammaproteobacteria,Pseudomonadales,Pseudomonadaceae,Pseudomonas
BGC0000923	BGC0000923	Pseudomonas aeruginosa pyoverdine chromophore biosynthesis gene cluster including PvcA (pvcA), PvcB (pvcB), PvcC (pvcC), and PvcD (pvcD) genes, complete cds, and transcriptional activator PtxR (ptxR) gene, complete cds		Others	Pseudomonas aeruginosa PAO1	Bacteria,Proteobacteria,Gammaproteobacteria,Pseudomonadales,Pseudomonadaceae,Pseudomonas
BGC0000924	BGC0000924	Pseudomonas chlororaphis pyrrolnitrin biosynthetic gene cluster, complete sequence	other	Others	Pseudomonas chlororaphis	Bacteria,Proteobacteria,Gammaproteobacteria,Pseudomonadales,Pseudomonadaceae,Pseudomonas
BGC0000925	BGC0000925	Pseudmonas fluorescens ATCC 17400 quinolobactin biosynthesis, excretion and uptake gene cluster, complete sequence		Others	Pseudomonas fluorescens	Bacteria,Proteobacteria,Gammaproteobacteria,Pseudomonadales,Pseudomonadaceae,Pseudomonas
BGC0000926	BGC0000926	Bacillus subtilis subsp. spizizenii ATCC 6633 putative phosphoglucosamine mutase, putative glucosamine-fructose-6-phosphate aminotransferase, putative NADH dehydrogenase subunit 5, hypothetical transmembrane protein, hypothetical proteins, putative two-component response regulator ybdJ, and putative sensor histidine kinase genes, complete cds; rhizocticin biosynthetic gene cluster, complete seque…	phosphonate	Others	Bacillus subtilis subsp. spizizenii ATCC 6633 = JCM 2499	Bacteria,Firmicutes,Bacilli,Bacillales,Bacillaceae,Bacillus
BGC0000927	BGC0000927	Streptomyces davawensis strain JCM 4913 complete genome		Others	Streptomyces davaonensis JCM 4913	Bacteria,Actinobacteria,Streptomycetales,Streptomycetaceae,Streptomyces
BGC0000929	BGC0000929	Burkholderia glumae toxoflavin biosynthesis gene cluster, complete sequence		Others	Burkholderia glumae	Bacteria,Proteobacteria,Betaproteobacteria,Burkholderiales,Burkholderiaceae,Burkholderia
BGC0000930	BGC0000930	Gibberella zeae 88-1 trichothecene biosynthesis gene cluster, complete sequence	terpene	Terpene	Fusarium graminearum	Eukaryota,Fungi,Dikarya,Ascomycota,Pezizomycotina,Sordariomycetes,Hypocreomycetidae,Hypocreales,Nectriaceae,Fusarium
BGC0000932	BGC0000932	Phaeobacter inhibens DSM 17395 plasmid pPGA1_262, complete sequence	tropodithietic-acid	Others	Phaeobacter inhibens DSM 17395	Bacteria,Proteobacteria,Alphaproteobacteria,Rhodobacterales,Roseobacteraceae,Phaeobacter
BGC0000933	BGC0000933	Streptomyces xiamenensis strain MCCC 1A01550 xiamenmycin biosysthesis gene cluster, complete sequence		Others	Streptomyces xiamenensis	Bacteria,Actinobacteria,Streptomycetales,Streptomycetaceae,Streptomyces
BGC0000934	BGC0000934	Kitasatospora sp. HKI 714 endophenazine biosynthesis gene cluster, complete sequence	T3PKS.phenazine	Others	Kitasatospora sp. HKI 714	Bacteria,Actinobacteria,Streptomycetales,Streptomycetaceae,Kitasatospora,unclassified Kitasatospora
BGC0000935	BGC0000935	Streptomyces antibioticus strain Tu 2706 plasmid esmeraldin biosynthetic gene cluster, complete sequence	T1PKS.phenazine.PKS-like	Others	Streptomyces antibioticus	Bacteria,Actinobacteria,Streptomycetales,Streptomycetaceae,Streptomyces
BGC0000936	BGC0000936	Pseudomonas aeruginosa pyocyanine biosynthesis operon, complete sequence	phenazine	Others	Pseudomonas aeruginosa PAO1	Bacteria,Proteobacteria,Gammaproteobacteria,Pseudomonadales,Pseudomonadaceae,Pseudomonas
BGC0000937	BGC0000937	Streptomyces sp. WM6372 phosphonate biosynthetic gene cluster, partial sequence	phosphonate	Others	Streptomyces sp. WM6372	Bacteria,Actinobacteria,Streptomycetales,Streptomycetaceae,Streptomyces
BGC0000938	BGC0000938	Streptomyces fradiae strain HZ1738 fosfomycin biosynthetic gene cluster, complete sequence	other	Others	Streptomyces fradiae	Bacteria,Actinobacteria,Streptomycetales,Streptomycetaceae,Streptomyces
BGC0000939	BGC0000939	Grimontia hollisae gene cluster for aerobactin-mediated iron acqusition (hatC, hatD, hatB, iucA, iucB, iucC, iucD, iutA), complete cds	siderophore	Others	Grimontia hollisae	Bacteria,Proteobacteria,Gammaproteobacteria,Vibrionales,Vibrionaceae,Grimontia
BGC0000940	BGC0000940	Streptomyces coelicolor A3(2) complete genome	siderophore	Others	Streptomyces coelicolor A3(2)	Bacteria,Actinobacteria,Streptomycetales,Streptomycetaceae,Streptomyces,Streptomyces albidoflavus group
BGC0000941	BGC0000941	Streptomyces griseus subsp. griseus NBRC 13350 DNA, complete genome	siderophore	Others	Streptomyces griseus subsp. griseus NBRC 13350	Bacteria,Actinobacteria,Streptomycetales,Streptomycetaceae,Streptomyces
BGC0000942	BGC0000942	Bacillus anthracis str. Ames, complete genome	siderophore	Others	Bacillus anthracis str. Ames	Bacteria,Firmicutes,Bacilli,Bacillales,Bacillaceae,Bacillus,Bacillus cereus group
BGC0000943	BGC0000943	Staphylococcus aureus strain NCTC8325 genome assembly, chromosome: 1	siderophore	Others	Staphylococcus aureus subsp. aureus NCTC 8325	Bacteria,Firmicutes,Bacilli,Bacillales,Staphylococcaceae,Staphylococcus
BGC0000944	BGC0000944	Staphylococcus aureus subsp. aureus NCTC 8325, complete genome	siderophore	Others	Staphylococcus aureus subsp. aureus NCTC 8325	Bacteria,Firmicutes,Bacilli,Bacillales,Staphylococcaceae,Staphylococcus
BGC0000945	BGC0000945	Vibrio cholerae O1 biovar eltor str. N16961 chromosome I, complete sequence		Others	Vibrio cholerae O1 biovar El Tor str. N16961	Bacteria,Proteobacteria,Gammaproteobacteria,Vibrionales,Vibrionaceae,Vibrio
BGC0000946	BGC0000946	Vibrio parahaemolyticus vibrioferrin biosynthesis gene cluster (pvsA, pvsB, pvsC, pvsD, pvsE), complete cds	siderophore	Others	Vibrio parahaemolyticus	Bacteria,Proteobacteria,Gammaproteobacteria,Vibrionales,Vibrionaceae,Vibrio
BGC0000947	BGC0000947	Vibrio alginolyticus vibrioferrin biosynthesis and transportation gene cluster, complete sequence	siderophore	Others	Vibrio alginolyticus	Bacteria,Proteobacteria,Gammaproteobacteria,Vibrionales,Vibrionaceae,Vibrio
BGC0000948	BGC0000948	Bacteroides fragilis NCTC 9343, complete genome		Others	Bacteroides fragilis NCTC 9343	Bacteria,Bacteroidetes,Bacteroidia,Bacteroidales,Bacteroidaceae,Bacteroides
BGC0000949	BGC0000949	Streptomyces griseus A-500359s biosynthetic gene cluster, complete cds, strain: SANK60196	blactam.NRPS	Others	Streptomyces griseus	Bacteria,Actinobacteria,Streptomycetales,Streptomycetaceae,Streptomyces
BGC0000950	BGC0000950	Streptomyces sp. DSM 5940 napsamycin biosynthetic gene cluster, complete sequence	NRPS-like	NRPS	Streptomyces sp. DSM 5940	Bacteria,Actinobacteria,Streptomycetales,Streptomycetaceae,Streptomyces
BGC0000951	BGC0000951	Streptomyces coeruleorubidus strain NRRL 18370 pacidamycin biosynthetic gene cluster, complete sequence	NRPS.NRPS-like	NRPS	Streptomyces coeruleorubidus	Bacteria,Actinobacteria,Streptomycetales,Streptomycetaceae,Streptomyces
BGC0000953	BGC0000953	Streptomyces vinaceusdrappus strain NRRL 2363 amicetin biosynthetic gene cluster, complete sequence	NRPS-like	NRPS	Streptomyces vinaceusdrappus	Bacteria,Actinobacteria,Streptomycetales,Streptomycetaceae,Streptomyces,Streptomyces rochei group
BGC0000954	BGC0000954	Chondromyces crocatus ajudazol biosynthesis gene cluster, strain Cmc5	T1PKS.NRPS	PKS-NRP_Hybrids	Chondromyces crocatus	Bacteria,Proteobacteria,Deltaproteobacteria,Myxococcales,Sorangiineae,Polyangiaceae,Chondromyces
BGC0000955	BGC0000955	Myxococcus xanthus althiomycin biosynthetic gene cluster (almEDCABF genes), strain DK897	T1PKS.NRPS	PKS-NRP_Hybrids	Myxococcus xanthus	Bacteria,Proteobacteria,Deltaproteobacteria,Myxococcales,Cystobacterineae,Myxococcaceae,Myxococcus
BGC0000956	BGC0000956	Pantoea agglomerans andrimid biosynthetic gene cluster, complete sequence	NRPS-like.arylpolyene	Others	Pantoea agglomerans	Bacteria,Proteobacteria,Gammaproteobacteria,Enterobacterales,Erwiniaceae,Pantoea,Pantoea agglomerans group
BGC0000957	BGC0000957	Streptomyces sp. XZQH13 ansatrienin biosynthetic gene cluster, partial sequence	T1PKS.NRPS-like	PKS-NRP_Hybrids	Streptomyces sp. XZQH13	Bacteria,Actinobacteria,Streptomycetales,Streptomycetaceae,Streptomyces
BGC0000958	BGC0000958	Streptomyces sp. S4, whole genome shotgun sequence	T1PKS.NRPS	PKS-NRP_Hybrids	Streptomyces sp. S4	Bacteria,Actinobacteria,Streptomycetales,Streptomycetaceae,Streptomyces
BGC0000959	BGC0000959	TPA_asm: Aspergillus nidulans FGSC A4 chromosome V	T1PKS.NRPS	PKS-NRP_Hybrids	Aspergillus nidulans FGSC A4	Eukaryota,Fungi,Dikarya,Ascomycota,Pezizomycotina,Eurotiomycetes,Eurotiomycetidae,Eurotiales,Aspergillaceae,Aspergillus,Aspergillus subgen. Nidulantes
BGC0000960	BGC0000960	Streptomyces sahachiroi azinomycin B gene cluster, partial sequence	T1PKS.NRPS.NRPS-like	PKS-NRP_Hybrids	Streptomyces sahachiroi	Bacteria,Actinobacteria,Streptomycetales,Streptomycetaceae,Streptomyces
BGC0000961	BGC0000961	Burkholderia thailandensis E264 chromosome II, complete sequence	T1PKS.NRPS.hserlactone	Others	Burkholderia thailandensis E264	Bacteria,Proteobacteria,Betaproteobacteria,Burkholderiales,Burkholderiaceae,Burkholderia,pseudomallei group
BGC0000962	BGC0000962	Lyngbya majuscula barbamide biosynthesis gene cluster, complete sequence	T1PKS.NRPS.NRPS-like	PKS-NRP_Hybrids	Lyngbya majuscula	Bacteria,Cyanobacteria,Oscillatoriophycideae,Oscillatoriales,Oscillatoriaceae,Lyngbya
BGC0000963	BGC0000963	Streptomyces verticillus bleomycin biosynthetic gene cluster, complete cds	T1PKS.NRPS.NRPS-like	PKS-NRP_Hybrids	Streptomyces verticillus	Bacteria,Actinobacteria,Streptomycetales,Streptomycetaceae,Streptomyces
BGC0000964	BGC0000964	Burkholderia thailandensis E264 chromosome I, complete sequence	NRPS	NRPS	Burkholderia thailandensis E264	Bacteria,Proteobacteria,Betaproteobacteria,Burkholderiales,Burkholderiaceae,Burkholderia,pseudomallei group
BGC0000965	BGC0000965	Streptomyces globisporus enediyne antitumor antibiotic C-1027 biosynthetic gene cluster, complete sequence	T1PKS.NRPS	PKS-NRP_Hybrids	Streptomyces globisporus	Bacteria,Actinobacteria,Streptomycetales,Streptomycetaceae,Streptomyces
BGC0000966	BGC0000966	Actinoalloteichus sp. WH1-2216-6 putative formate acetyltransferase gene, partial cds; 50S ribosomal protein and ubiquinone/menaquinone biosynthesis melthyltransgerase genes, complete cds; caerulomycin A biosynthetic gene cluster, complete sequence; and F420-dependent NADP oxidoreductase coenzyme gene, partial cds	T1PKS.NRPS	PKS-NRP_Hybrids	Actinoalloteichus sp. WH1-2216-6	Bacteria,Actinobacteria,Pseudonocardiales,Pseudonocardiaceae,Actinoalloteichus,unclassified Actinoalloteichus
BGC0000967	BGC0000967	Uncultured Candidatus Entotheonella sp. calY, calX, calW, calV, calU, calT, calS, calR, calQ, calP, calO, calN, calM, calL, calK, calJ, calA, calB, calC, calD, calE, calF, calG, calH, calI genes, complete cds	transAT-PKS.NRPS.NRPS-like.PKS-like	PKS-NRP_Hybrids	uncultured Candidatus Entotheonella sp.	Bacteria,Nitrospinae/Tectomicrobia group,Candidatus Tectomicrobia,Candidatus Entotheonella,environmental samples
BGC0000968	BGC0000968	Penicillium expansum chaetoglobosin biosynthetic gene cluster	T1PKS.NRPS	PKS-NRP_Hybrids	Penicillium expansum	Eukaryota,Fungi,Dikarya,Ascomycota,Pezizomycotina,Eurotiomycetes,Eurotiomycetidae,Eurotiales,Aspergillaceae,Penicillium
BGC0000969	BGC0000969	Chondromyces crocatus chondramide biosynthetic gene cluster, strain Cmc5	T1PKS.NRPS	PKS-NRP_Hybrids	Chondromyces crocatus	Bacteria,Proteobacteria,Deltaproteobacteria,Myxococcales,Sorangiineae,Polyangiaceae,Chondromyces
BGC0000970	BGC0000970	Chondromyces crocatus chondrochloren biosynthesis gene cluster, strain Cmc5	T1PKS.NRPS.NRPS-like	PKS-NRP_Hybrids	Chondromyces crocatus	Bacteria,Proteobacteria,Deltaproteobacteria,Myxococcales,Sorangiineae,Polyangiaceae,Chondromyces
BGC0000971	BGC0000971	Streptomyces sp. JS360 cinnabaramide biosynthetic gene cluster	T1PKS.transAT-PKS-like.NRPS-like	PKS-NRP_Hybrids	Streptomyces cinnabarigriseus	Bacteria,Actinobacteria,Streptomycetales,Streptomycetaceae,Streptomyces
BGC0000972	BGC0000972	Escherichia coli colibactin polyketide biosynthesis gene cluster and flanking regions, strain IHE3034	T1PKS.NRPS	PKS-NRP_Hybrids	Escherichia coli	Bacteria,Proteobacteria,Gammaproteobacteria,Enterobacterales,Enterobacteriaceae,Escherichia
BGC0000973	BGC0000973	Streptomyces sp. CS40 Collismycin A biosynthesis gene cluster, strain CS40	T1PKS.NRPS	PKS-NRP_Hybrids	Streptomyces sp. CS40	Bacteria,Actinobacteria,Streptomycetales,Streptomycetaceae,Streptomyces
BGC0000974	BGC0000974	Chondromyces crocatus crocacin biosynthetic gene cluster, strain Cmc5	T1PKS.NRPS.NRPS-like	PKS-NRP_Hybrids	Chondromyces crocatus	Bacteria,Proteobacteria,Deltaproteobacteria,Myxococcales,Sorangiineae,Polyangiaceae,Chondromyces
BGC0000975	BGC0000975	Nostoc sp. ATCC 53789 cryptophycin biosynthetic gene cluster, complete sequence	T1PKS.NRPS.NRPS-like	PKS-NRP_Hybrids	Nostoc sp. ATCC 53789	Bacteria,Cyanobacteria,Nostocales,Nostocaceae,Nostoc
BGC0000976	BGC0000976	Moorea producens 3L curacin biosynthetic gene cluster, complete sequence	T1PKS.T3PKS.NRPS.PKS-like	PKS-NRP_Hybrids	Moorena producens 3L	Bacteria,Cyanobacteria,Oscillatoriophycideae,Oscillatoriales,Oscillatoriaceae,Moorena
BGC0000977	BGC0000977	Aspergillus oryzae cpaT, cpaM, cpaH, cpaO, cpaD, cpaA, cpaR genes for putative MFS multidrug transporter, hypothetical protein, cytochrome P450, FAD-dependent oxidoreductase, dimethylallyltryptophan synthase, PKS-NRPS hybrid, putative C6 transcription factor, complete cds	T1PKS.NRPS.indole	Others	Aspergillus oryzae	Eukaryota,Fungi,Dikarya,Ascomycota,Pezizomycotina,Eurotiomycetes,Eurotiomycetidae,Eurotiales,Aspergillaceae,Aspergillus,Aspergillus subgen. Circumdati
BGC0000978	BGC0000978	Cylindrospermopsis raciborskii AWT205 cylindrospermopsin biosynthesis gene cluster, complete sequence	T1PKS.NRPS-like	PKS-NRP_Hybrids	Cylindrospermopsis raciborskii AWT205	Bacteria,Cyanobacteria,Nostocales,Aphanizomenonaceae,Cylindrospermopsis
BGC0000979	BGC0000979	Aphanizomenon sp. 10E9 cylindrospermopsin biosynthesis gene cluster, partial sequence	T1PKS.NRPS-like	PKS-NRP_Hybrids	Aphanizomenon sp. 10E9	Bacteria,Cyanobacteria,Nostocales,Aphanizomenonaceae,Aphanizomenon,unclassified Aphanizomenon
BGC0000980	BGC0000980	Aphanizomenon sp. 22D11 cylindrospermopsin biosynthesis gene cluster, partial sequence	T1PKS.NRPS-like	PKS-NRP_Hybrids	Aphanizomenon sp. 22D11	Bacteria,Cyanobacteria,Nostocales,Aphanizomenonaceae,Aphanizomenon,unclassified Aphanizomenon
BGC0000981	BGC0000981	Aphanizomenon sp. 10E6 RNA-binding S1 domain-containing protein, oxidoreductase alpha subunit, transposase, and hypothetical protein genes, complete cds; cylindrospermopsin biosynthesis gene cluster, complete sequence; and hypothetical proteins, putative nucleotidyl transferase, putative cell envelope-related transcriptional attenuator, pentapeptide repeat-containing protein, and putative integra…	T1PKS.NRPS-like	PKS-NRP_Hybrids	Aphanizomenon sp. 10E6	Bacteria,Cyanobacteria,Nostocales,Aphanizomenonaceae,Aphanizomenon,unclassified Aphanizomenon
BGC0000982	BGC0000982	Cystobacter fuscus cystothiazole A gene cluster, complete sequence	T1PKS.NRPS	PKS-NRP_Hybrids	Cystobacter fuscus	Bacteria,Proteobacteria,Deltaproteobacteria,Myxococcales,Cystobacterineae,Archangiaceae,Cystobacter
BGC0000983	BGC0000983	Aspergillus clavatus NRRL 1 1099423829803 genomic scaffold, whole genome shotgun sequence	T1PKS.NRPS	PKS-NRP_Hybrids	Aspergillus clavatus NRRL 1	Eukaryota,Fungi,Dikarya,Ascomycota,Pezizomycotina,Eurotiomycetes,Eurotiomycetidae,Eurotiales,Aspergillaceae,Aspergillus,Aspergillus subgen. Fumigati
BGC0000984	BGC0000984	Delftia acidovorans SPH-1, complete genome	T1PKS.NRPS	PKS-NRP_Hybrids	Delftia acidovorans SPH-1	Bacteria,Proteobacteria,Betaproteobacteria,Burkholderiales,Comamonadaceae,Delftia
BGC0000985	BGC0000985	Tistrella mobilis KA081020-065 plasmid pTM3, complete sequence	NRPS	NRPS	Tistrella mobilis KA081020-065	Bacteria,Proteobacteria,Alphaproteobacteria,Rhodospirillales,Rhodospirillaceae,Tistrella
BGC0000986	BGC0000986	TPA_exp: Stigmatella aurantiaca DW4/3-1 Dkxanthene biosynthetic gene cluster	T1PKS.NRPS.RiPP-like	Others	Stigmatella aurantiaca DW4/3-1	Bacteria,Proteobacteria,Deltaproteobacteria,Myxococcales,Cystobacterineae,Archangiaceae,Stigmatella
BGC0000988	BGC0000988	Sorangium cellulosum strain So ce90 epothilone biosynthesis gene cluster, complete sequence	T1PKS.NRPS	PKS-NRP_Hybrids	Sorangium cellulosum	Bacteria,Proteobacteria,Deltaproteobacteria,Myxococcales,Sorangiineae,Polyangiaceae,Sorangium
BGC0000989	BGC0000989	Sorangium cellulosum strain So0157-2 epothilone biosynthesis gene cluster, complete sequence	T1PKS.NRPS	PKS-NRP_Hybrids	Sorangium cellulosum So0157-2	Bacteria,Proteobacteria,Deltaproteobacteria,Myxococcales,Sorangiineae,Polyangiaceae,Sorangium
BGC0000990	BGC0000990	Sorangium cellulosum strain KYC3013 epothilone biosynthesis gene cluster, complete sequence	T1PKS.NRPS	PKS-NRP_Hybrids	Sorangium cellulosum	Bacteria,Proteobacteria,Deltaproteobacteria,Myxococcales,Sorangiineae,Polyangiaceae,Sorangium
BGC0000991	BGC0000991	Sorangium cellulosum putative transposase gene, partial cds; putative transposase gene, complete cds; epothilone biosynthesis gene cluster, complete sequence; putative membrane protein gene, complete cds	T1PKS.NRPS	PKS-NRP_Hybrids	Sorangium cellulosum	Bacteria,Proteobacteria,Deltaproteobacteria,Myxococcales,Sorangiineae,Polyangiaceae,Sorangium
BGC0000992	BGC0000992	Fusarium heterosporum strain ATCC 74349 fusaridione A gene cluster, complete sequence	T1PKS.NRPS.indole	Others	Fusarium heterosporum	Eukaryota,Fungi,Dikarya,Ascomycota,Pezizomycotina,Sordariomycetes,Hypocreomycetidae,Hypocreales,Nectriaceae,Fusarium,Fusarium heterosporum species complex
BGC0000993	BGC0000993	Chromobacterium violaceum strain 968 16S rRNA pseudouridine synthase gene, partial cds; MutT/nudix family phosphohydrolase and transcription elongation factor GreB genes, complete cds; FK228 biosynthetic gene cluster, complete sequence; hydrogen peroxid-inducible genes activator OxyR, cell division topological specificity factor MinE, and septum site-determining protein MinD genes, complete cds; …	NRPS	NRPS	Chromobacterium violaceum	Bacteria,Proteobacteria,Betaproteobacteria,Neisseriales,Chromobacteriaceae,Chromobacterium
BGC0000994	BGC0000994	Streptomyces hygroscopicus var. ascomyceticus FK520 biosynthetic gene cluster, partial sequence	T1PKS.NRPS.NRPS-like	PKS-NRP_Hybrids	Streptomyces hygroscopicus subsp. ascomyceticus	Bacteria,Actinobacteria,Streptomycetales,Streptomycetaceae,Streptomyces,Streptomyces violaceusniger group
BGC0000995	BGC0000995	Pseudomonas sp. 2663 hypothetical proteins, OmpA family protein, ImcF-related family protein, hypothetical protein, and integrase genes, complete cds; FR901464 gene cluster, complete sequence; and histone family protein DNA-binding protein and integrase genes, complete cds	transAT-PKS.NRPS.PKS-like	PKS-NRP_Hybrids	Pseudomonas sp. 2663	Bacteria,Proteobacteria,Gammaproteobacteria,Pseudomonadales,Pseudomonadaceae,Pseudomonas
BGC0000996	BGC0000996	Streptomyces sp. SPB78 genomic scaffold supercont1.1, whole genome shotgun sequence	T1PKS.NRPS	PKS-NRP_Hybrids	Streptomyces sp. SPB78	Bacteria,Actinobacteria,Streptomycetales,Streptomycetaceae,Streptomyces
BGC0000997	BGC0000997	[Polyangium] brachysporum glidobactin A synthetase gene region, type strain K481-B101T	T1PKS.NRPS	PKS-NRP_Hybrids	Schlegelella brevitalea	Bacteria,Proteobacteria,Betaproteobacteria,Burkholderiales,Comamonadaceae,Schlegelella
BGC0000998	BGC0000998	Streptomyces sp. K01-0509 guadinomine biosynthetic gene cluster, complete sequence	T1PKS.NRPS-like	PKS-NRP_Hybrids	Streptomyces sp. K01-0509	Bacteria,Actinobacteria,Streptomycetales,Streptomycetaceae,Streptomyces
BGC0000999	BGC0000999	Lysobacter enzymogenes strain C3 HSAF biosynthetic gene cluster, partial sequence	T1PKS.NRPS	PKS-NRP_Hybrids	Lysobacter enzymogenes	Bacteria,Proteobacteria,Gammaproteobacteria,Xanthomonadales,Xanthomonadaceae,Lysobacter
BGC0001000	BGC0001000	Lyngbya majuscula hectochlorin biosynthetic gene cluster, complete sequence	T1PKS.NRPS	PKS-NRP_Hybrids	Lyngbya majuscula	Bacteria,Cyanobacteria,Oscillatoriophycideae,Oscillatoriales,Oscillatoriaceae,Lyngbya
BGC0001001	BGC0001001	Lyngbya majuscula jamaicamide biosynthesis gene cluster, complete sequence	T1PKS.T3PKS.NRPS.PKS-like	PKS-NRP_Hybrids	Lyngbya majuscula	Bacteria,Cyanobacteria,Oscillatoriophycideae,Oscillatoriales,Oscillatoriaceae,Lyngbya
BGC0001002	BGC0001002	Streptomyces roseoverticillatus DNA, contains jaw123456789 gene cluster, strain: HP-891	T1PKS	PKSI	Streptomyces roseoverticillatus	Bacteria,Actinobacteria,Streptomycetales,Streptomycetaceae,Streptomyces
BGC0001003	BGC0001003	Streptomyces aureofaciens strain Tu117 lipomycin biosynthesis gene cluster, complete sequence	T1PKS.NRPS	PKS-NRP_Hybrids	Kitasatospora aureofaciens	Bacteria,Actinobacteria,Streptomycetales,Streptomycetaceae,Kitasatospora
BGC0001004	BGC0001004	Streptomyces sp. SCSIO 01127 macrolide glycosyltransferase and conserved hypothetical protein genes, complete cds; lobophorin biosynthetic gene cluster, complete sequence; and acetyltransferase and transposase genes, complete cds	T1PKS.oligosaccharide	Others	Streptomyces sp. SCSIO 01127	Bacteria,Actinobacteria,Streptomycetales,Streptomycetaceae,Streptomyces
BGC0001005	BGC0001005	Bacillus subtilis strain 916 YbbR-like domain-containing protein (ybbR), phosphoglucosamine mutase (glmM), L-glutamine-D-fructose-6-phosphate amidotransferase (glmS), putative ATP binding protein of ABC transporter (potA), locillomycin synthase D (locD), locillomycin synthase A (locA), locillomycin synthase B (locB), locillomycin synthase C (locC), response regulator protein GraR (graR), two-comp…	NRPS-like.NRPS.transAT-PKS-like	PKS-NRP_Hybrids	Bacillus subtilis	Bacteria,Firmicutes,Bacilli,Bacillales,Bacillaceae,Bacillus
BGC0001006	BGC0001006	Salinispora tropica CNB-440, complete genome	T1PKS.NRPS-like	PKS-NRP_Hybrids	Salinispora tropica CNB-440	Bacteria,Actinobacteria,Micromonosporales,Micromonosporaceae,Salinispora
BGC0001007	BGC0001007	Salinispora arenicola CNS-205, complete genome	T1PKS.NRPS-like	PKS-NRP_Hybrids	Salinispora arenicola CNS-205	Bacteria,Actinobacteria,Micromonosporales,Micromonosporaceae,Salinispora
BGC0001008	BGC0001008	Actinomadura madurae strain ATCC 39144 maduropeptin biosynthesis gene cluster, complete sequence	T1PKS.NRPS	PKS-NRP_Hybrids	Actinomadura madurae	Bacteria,Actinobacteria,Streptosporangiales,Thermomonosporaceae,Actinomadura
BGC0001010	BGC0001010	Melittangium lichenicola melithiazol gene cluster	T1PKS.NRPS	PKS-NRP_Hybrids	Melittangium lichenicola	Bacteria,Proteobacteria,Deltaproteobacteria,Myxococcales,Cystobacterineae,Archangiaceae,Melittangium
BGC0001011	BGC0001011	Streptomyces sp. NRRL 30748 meridamycin biosynthetic gene cluster and flanking regions	T1PKS.NRPS	PKS-NRP_Hybrids	Streptomyces sp. NRRL 30748	Bacteria,Actinobacteria,Streptomycetales,Streptomycetaceae,Streptomyces
BGC0001012	BGC0001012	Streptomyces violaceusniger meridamycin gene cluster, complete sequence	T1PKS.NRPS	PKS-NRP_Hybrids	Streptomyces violaceusniger	Bacteria,Actinobacteria,Streptomycetales,Streptomycetaceae,Streptomyces,Streptomyces violaceusniger group
BGC0001013	BGC0001013	Biosynthetic Gene Cluster for the Production of a Complex Polyketide	T1PKS.NRPS	PKS-NRP_Hybrids	Streptomyces sp.	Bacteria,Actinobacteria,Streptomycetales,Streptomycetaceae,Streptomyces
BGC0001014	BGC0001014	Ralstonia solanacearum GMI1000 chromosome complete sequence	T1PKS.NRPS	PKS-NRP_Hybrids	Ralstonia solanacearum GMI1000	Bacteria,Proteobacteria,Betaproteobacteria,Burkholderiales,Burkholderiaceae,Ralstonia
BGC0001015	BGC0001015	Planktothrix agardhii microcystin synthesis gene cluster	T1PKS.NRPS	PKS-NRP_Hybrids	Planktothrix agardhii NIVA-CYA 126/8	Bacteria,Cyanobacteria,Oscillatoriophycideae,Oscillatoriales,Microcoleaceae,Planktothrix
BGC0001016	BGC0001016	Anabaena sp. 90 hypothetical protein genes, complete cds; microcystin biosynthesis gene cluster, complete sequence; and putative transposase (atn1) gene, complete cds	T1PKS.NRPS.NRPS-like	PKS-NRP_Hybrids	Anabaena sp. 90	Bacteria,Cyanobacteria,Nostocales,Nostocaceae,Anabaena,unclassified Anabaena
BGC0001017	BGC0001017	Microcystis aeruginosa PCC 7806 DNA polymerase III beta subunit (dnaN) gene, partial cds; microcystin synthetase gene cluster, complete sequence; Uma1 (uma1), Uma2 (uma2), Uma3 (uma3), Uma4 (uma4), and Uma5 (uma5) genes, complete cds; and Uma6 (uma6) gene, partial cds	T1PKS.NRPS.NRPS-like	PKS-NRP_Hybrids	Microcystis aeruginosa PCC 7806	Bacteria,Cyanobacteria,Oscillatoriophycideae,Chroococcales,Microcystaceae,Microcystis
BGC0001018	BGC0001018	Microcystis aeruginosa K-139 mcnF, mcnA, mcnB, mcnC, mcnE, orf1, orf2, orf3 genes, complete cds	NRPS	NRPS	Microcystis aeruginosa K-139	Bacteria,Cyanobacteria,Oscillatoriophycideae,Chroococcales,Microcystaceae,Microcystis
BGC0001019	BGC0001019	Sorangium cellulosum strain So ce38 microsclerodermin biosynthesis gene cluster, complete sequence	T1PKS.NRPS.NRPS-like	PKS-NRP_Hybrids	Sorangium cellulosum	Bacteria,Proteobacteria,Deltaproteobacteria,Myxococcales,Sorangiineae,Polyangiaceae,Sorangium
BGC0001020	BGC0001020	Streptomyces sp. NRRL 30471 muraymycin biosynthetic gene cluster, complete sequence; and flanking sequence	NRPS.NRPS-like.nucleoside.thiopeptide.LAP	Others	Streptomyces sp. NRRL 30471	Bacteria,Actinobacteria,Streptomycetales,Streptomycetaceae,Streptomyces
BGC0001021	BGC0001021	Mycobacterium tuberculosis H37Rv complete genome	NRPS	NRPS	Mycobacterium tuberculosis H37Rv	Bacteria,Actinobacteria,Corynebacteriales,Mycobacteriaceae,Mycobacterium,Mycobacterium tuberculosis complex
BGC0001022	BGC0001022	Stigmatella aurantiaca myxalamid biosynthetic gene cluster, complete sequence	T1PKS.NRPS	PKS-NRP_Hybrids	Stigmatella aurantiaca	Bacteria,Proteobacteria,Deltaproteobacteria,Myxococcales,Cystobacterineae,Archangiaceae,Stigmatella
BGC0001023	BGC0001023	Stigmatella aurantiaca myxochromide S biosynthetic gene cluster	T1PKS.NRPS	PKS-NRP_Hybrids	Stigmatella aurantiaca	Bacteria,Proteobacteria,Deltaproteobacteria,Myxococcales,Cystobacterineae,Archangiaceae,Stigmatella
BGC0001024	BGC0001024	Stigmatella aurantiaca myxothiazol gene cluster, complete sequence	T1PKS.NRPS	PKS-NRP_Hybrids	Stigmatella aurantiaca DW4/3-1	Bacteria,Proteobacteria,Deltaproteobacteria,Myxococcales,Cystobacterineae,Archangiaceae,Stigmatella
BGC0001025	BGC0001025	Myxococcus xanthus DK 1622, complete genome	transAT-PKS.NRPS.PKS-like	PKS-NRP_Hybrids	Myxococcus xanthus DK 1622	Bacteria,Proteobacteria,Deltaproteobacteria,Myxococcales,Cystobacterineae,Myxococcaceae,Myxococcus
BGC0001026	BGC0001026	Metarhizium anisopliae strain ARSEF 2575 NG-391 biosynthetic gene cluster, partial sequence	T1PKS.NRPS	PKS-NRP_Hybrids	Metarhizium anisopliae	Eukaryota,Fungi,Dikarya,Ascomycota,Pezizomycotina,Sordariomycetes,Hypocreomycetidae,Hypocreales,Clavicipitaceae,Metarhizium
BGC0001027	BGC0001027	Nocardia farcinica IFM 10152 DNA, complete genome	NRPS	NRPS	Nocardia farcinica IFM 10152	Bacteria,Actinobacteria,Corynebacteriales,Nocardiaceae,Nocardia
BGC0001028	BGC0001028	Nostoc sp. GSV224 nostopeptolide biosynthetic gene cluster, complete sequence	T1PKS.NRPS	PKS-NRP_Hybrids	Nostoc sp. GSV224	Bacteria,Cyanobacteria,Nostocales,Nostocaceae,Nostoc
BGC0001029	BGC0001029	Nostoc sp. 152 ResB-like protein gene, partial cds; ABC transporter, hypothetical protein, GTP cyclohydrolase, hypothetical proteins, and putative RNA ligase genes, complete cds; nostophycin biosynthetic gene cluster, complete sequence; and hypothetical protein gene, complete cds	T1PKS.NRPS.NRPS-like	PKS-NRP_Hybrids	Nostoc sp. 152	Bacteria,Cyanobacteria,Nostocales,Nostocaceae,Nostoc
BGC0001030	BGC0001030	Penicillium nordicum culture DAOMC:185683 ochratoxin A biosynthetic gene cluster, complete sequence	T1PKS.NRPS	PKS-NRP_Hybrids	Penicillium nordicum	Eukaryota,Fungi,Dikarya,Ascomycota,Pezizomycotina,Eurotiomycetes,Eurotiomycetidae,Eurotiales,Aspergillaceae,Penicillium
BGC0001031	BGC0001031	Serratia marcescens strain MSU97 oocydin A gene cluster, complete sequence	T3PKS.transAT-PKS.PKS-like	PKSother	Serratia marcescens	Bacteria,Proteobacteria,Gammaproteobacteria,Enterobacterales,Yersiniaceae,Serratia
BGC0001032	BGC0001032	Serratia plymuthica strain A153 oocydin A gene cluster, complete sequence	T3PKS.transAT-PKS.PKS-like	PKSother	Serratia plymuthica	Bacteria,Proteobacteria,Gammaproteobacteria,Enterobacterales,Yersiniaceae,Serratia
BGC0001033	BGC0001033	Paenibacillus larvae subsp. larvae DSM 25430, complete genome	T1PKS.NRPS	PKS-NRP_Hybrids	Paenibacillus larvae subsp. larvae DSM 25430	Bacteria,Firmicutes,Bacilli,Bacillales,Paenibacillaceae,Paenibacillus
BGC0001034	BGC0001034	Sorangium cellulosum pellasoren biosynthesis gene cluster, strain So ce38	T1PKS.NRPS	PKS-NRP_Hybrids	Sorangium cellulosum	Bacteria,Proteobacteria,Deltaproteobacteria,Myxococcales,Sorangiineae,Polyangiaceae,Sorangium
BGC0001035	BGC0001035	Glarea lozoyensis ATCC 20868 chromosome Unknown GLAREA13, whole genome shotgun sequence	T1PKS.NRPS.betalactone	Others	Glarea lozoyensis ATCC 20868	Eukaryota,Fungi,Dikarya,Ascomycota,Pezizomycotina,Leotiomycetes,Helotiales,Helotiaceae,Glarea
BGC0001036	BGC0001036	Streptomyces sp. MK498-98F14 3-dehydroquinate synthase gene, complete cds; polyoxypeptin gene cluster, complete sequence; and hypothetical protein gene, complete cds	T1PKS.NRPS	PKS-NRP_Hybrids	Streptomyces sp. MK498-98F14	Bacteria,Actinobacteria,Streptomycetales,Streptomycetaceae,Streptomyces
BGC0001037	BGC0001037	Aspergillus fumigatus Af293 chromosome 8, whole genome shotgun sequence	T1PKS.NRPS	PKS-NRP_Hybrids	Aspergillus fumigatus Af293	Eukaryota,Fungi,Dikarya,Ascomycota,Pezizomycotina,Eurotiomycetes,Eurotiomycetidae,Eurotiales,Aspergillaceae,Aspergillus,Aspergillus subgen. Fumigati
BGC0001038	BGC0001038	Nonomuraea spiralis strain IMC A-0156 pyralomicin biosynthetic gene cluster, complete sequence	amglyccycl.T1PKS	Others	Nonomuraea spiralis	Bacteria,Actinobacteria,Streptosporangiales,Streptosporangiaceae,Nonomuraea
BGC0001039	BGC0001039	Streptomyces pyridomyceticus strain NRRL B-2517 pyridomycin gene cluster, complete sequence	T1PKS.NRPS	PKS-NRP_Hybrids	Streptomyces pyridomyceticus	Bacteria,Actinobacteria,Streptomycetales,Streptomycetaceae,Streptomyces
BGC0001040	BGC0001040	S.hygroscopicus gene cluster for polyketide immunosuppressant rapamycin	T1PKS.NRPS.NRPS-like	PKS-NRP_Hybrids	Streptomyces rapamycinicus NRRL 5491	Bacteria,Actinobacteria,Streptomycetales,Streptomycetaceae,Streptomyces,Streptomyces violaceusniger group
BGC0001041	BGC0001041	Salinispora tropica CNB-440, complete genome	T1PKS.transAT-PKS-like.NRPS-like	PKS-NRP_Hybrids	Salinispora tropica CNB-440	Bacteria,Actinobacteria,Micromonosporales,Micromonosporaceae,Salinispora
BGC0001042	BGC0001042	Streptomyces flaveolus strain DSM 9954 cytochrome P450 monooxygenase gene, partial cds; hypothetical protein, acyl carrier protein, CoA ligase, methyltransferase, putative p450 monooxygenase, deoxyadenosine kinase, dehydrogenase, LysR family regulator, putative protein kinase, hypothetical proteins, TetR-like family regulator, transglycosylase-associated protein, Ser/Arg-related nuclear matrix-li…	T1PKS.NRPS.hglE-KS.PKS-like	PKS-NRP_Hybrids	Streptomyces flaveolus	Bacteria,Actinobacteria,Streptomycetales,Streptomycetaceae,Streptomyces
BGC0001043	BGC0001043	Streptomyces griseus subsp. griseus NBRC 13350 DNA, complete genome	T1PKS.NRPS	PKS-NRP_Hybrids	Streptomyces griseus subsp. griseus NBRC 13350	Bacteria,Actinobacteria,Streptomycetales,Streptomycetaceae,Streptomyces
BGC0001044	BGC0001044	Leptosphaeria maculans HDX1 (HDX1), PKS1 (PKS1), and UVI-1h (UVI-1h) genes, complete cds; sirodesmin biosynthetic gene cluster, complete sequence; MP1 (MP1), and ZnF3 (ZnF3) genes, complete cds	NRPS.indole	Others	Leptosphaeria maculans	Eukaryota,Fungi,Dikarya,Ascomycota,Pezizomycotina,Dothideomycetes,Pleosporomycetidae,Pleosporales,Pleosporineae,Leptosphaeriaceae,Leptosphaeria,Leptosphaeria maculans species complex
BGC0001045	BGC0001045	Pseudomonas sp. Q71576 spiruchostatin biosynthetic gene cluster, complete sequence	NRPS	NRPS	Pseudomonas sp. Q71576	Bacteria,Proteobacteria,Gammaproteobacteria,Pseudomonadales,Pseudomonadaceae,Pseudomonas
BGC0001046	BGC0001046	Streptomyces lydicus streptolydigin biosynthesis gene cluster, strain NRRL 2433	T1PKS.terpene.NRPS	Others	Streptomyces lydicus	Bacteria,Actinobacteria,Streptomycetales,Streptomycetaceae,Streptomyces
BGC0001047	BGC0001047	Pseudomonas syringae slyABCDE gene and ORF1, ORF7 and ORF8	T1PKS.NRPS	PKS-NRP_Hybrids	Pseudomonas syringae	Bacteria,Proteobacteria,Gammaproteobacteria,Pseudomonadales,Pseudomonadaceae,Pseudomonas
BGC0001048	BGC0001048	Streptoalloteichus hindustanus strain ATCC 31158 tallysomycin biosynthetic gene cluster, complete sequence	T1PKS.NRPS.NRPS-like	PKS-NRP_Hybrids	Streptoalloteichus hindustanus	Bacteria,Actinobacteria,Pseudonocardiales,Pseudonocardiaceae,Streptoalloteichus
BGC0001049	BGC0001049	Beauveria bassiana tenellin biosynthesis gene cluster	T1PKS.NRPS	PKS-NRP_Hybrids	Beauveria bassiana	Eukaryota,Fungi,Dikarya,Ascomycota,Pezizomycotina,Sordariomycetes,Hypocreomycetidae,Hypocreales,Cordycipitaceae,Beauveria
BGC0001050	BGC0001050	Tistrella bauzanensis thalassospiramide gene cluster, complete sequence	NRPS.NRPS-like	NRPS	Tistrella bauzanensis	Bacteria,Proteobacteria,Alphaproteobacteria,Rhodospirillales,Rhodospirillaceae,Tistrella
BGC0001051	BGC0001051	Sorangium cellulosum strain So ce895 thuggacin biosynthetic gene cluster; complete sequence	T1PKS.NRPS	PKS-NRP_Hybrids	Sorangium cellulosum	Bacteria,Proteobacteria,Deltaproteobacteria,Myxococcales,Sorangiineae,Polyangiaceae,Sorangium
BGC0001052	BGC0001052	Streptomyces sp. 307-9 tirandamycin biosynthetic gene cluster, complete sequence	T1PKS.NRPS	PKS-NRP_Hybrids	Streptomyces sp. 307-9	Bacteria,Actinobacteria,Streptomycetales,Streptomycetaceae,Streptomyces
BGC0001053	BGC0001053	Angiococcus disciformis partial ORF16, ORF15, ORF14, ORF13, ORF12, ORF11, ORF10, ORF9, ORF8, ORF7, ORF6, ORF5, ORF4, ORF3, tubA gene, ORF2, tubZ gene, ORF1, tubB gene, tubC gene, tubD gene, tubE gene, tubF gene, ORF17, ORF18, ORF19, ORF20, tubG gene, ORF21, ORF22, ORF23 and ORF24, strain An d48	T1PKS.NRPS	PKS-NRP_Hybrids	Archangium disciforme	Bacteria,Proteobacteria,Deltaproteobacteria,Myxococcales,Cystobacterineae,Archangiaceae,Archangium
BGC0001054	BGC0001054	Xenorhabdus nematophila ATCC 19061 chromosome, complete genome	T1PKS.NRPS.NRPS-like	PKS-NRP_Hybrids	Xenorhabdus nematophila ATCC 19061	Bacteria,Proteobacteria,Gammaproteobacteria,Enterobacterales,Morganellaceae,Xenorhabdus
BGC0001055	BGC0001055	Escherichia coli genome fragment containing the yersiniabactin, cob and pdu gene clusters, strain A0 34/86	T1PKS.NRPS	PKS-NRP_Hybrids	Escherichia coli	Bacteria,Proteobacteria,Gammaproteobacteria,Enterobacterales,Enterobacteriaceae,Escherichia
BGC0001056	BGC0001056	Serratia plymuthica zeamine operon, strain RVH1	T1PKS.NRPS.hglE-KS.PUFA	Others	Serratia plymuthica RVH1	Bacteria,Proteobacteria,Gammaproteobacteria,Enterobacterales,Yersiniaceae,Serratia
BGC0001057	BGC0001057	Gibberella zeae aldehyde dehydrogenase (ALD), heterokaryon incompatibility protein (HET), non-ribosomal peptide synthetase (NPS), monocarboxylate transporter like-protein (MCT), and K+ channel protein (KAT) genes, complete cds; PKS gene cluster, complete sequence; and polyketide synthase (PKS13), bZIP domain-containing transcription factor (ZEB2), protein kinase Eg2-like protein (STK), and Ca2+ A…	T1PKS.NRPS	PKS-NRP_Hybrids	Fusarium graminearum	Eukaryota,Fungi,Dikarya,Ascomycota,Pezizomycotina,Sordariomycetes,Hypocreomycetidae,Hypocreales,Nectriaceae,Fusarium
BGC0001058	BGC0001058	Streptomyces flavoviridis culture-collection ATCC:21892 zorbamycin biosynthesis gene cluster, complete sequence; and amidohydrolase gene, partial cds	NRPS.NRPS-like	NRPS	Streptomyces pilosus	Bacteria,Actinobacteria,Streptomycetales,Streptomycetaceae,Streptomyces
BGC0001059	BGC0001059	Bacillus cereus strain UW85 zwittermicin A biosynthetic gene cluster, complete sequence	T1PKS.NRPS	PKS-NRP_Hybrids	Bacillus cereus	Bacteria,Firmicutes,Bacilli,Bacillales,Bacillaceae,Bacillus,Bacillus cereus group
BGC0001060	BGC0001060	Micromonospora chersina strain M956-1 hypothetical protein, NTP pyrophosphohydrolase, and hypothetical proteins genes, complete cds; 5S ribosomal RNA gene, internal transcribed spacer 1, 23S ribosomal RNA gene, internal transcribed spacer 2, and 16S ribosomal RNA gene, complete sequence; GntT-like protein, TobX-like protein, unkown protein, hypothetical protein, putative tryptophanyl-tRNA synthet…	T1PKS	PKSI	Micromonospora chersina	Bacteria,Actinobacteria,Micromonosporales,Micromonosporaceae,Micromonospora
BGC0001061	BGC0001061	Streptomyces diastatochromogenes strain Tu6028 polyketomycin gene cluster, partial sequence	T1PKS.T2PKS.PKS-like	PKSother	Streptomyces diastatochromogenes	Bacteria,Actinobacteria,Streptomycetales,Streptomycetaceae,Streptomyces
BGC0001062	BGC0001062	Micromonospora echinospora subsp. challisensis strain NRRL 12255 TLN-05220 gene cluster, complete sequence	T1PKS.T2PKS.PKS-like	PKSother	Micromonospora echinospora subsp. challisensis	Bacteria,Actinobacteria,Micromonosporales,Micromonosporaceae,Micromonospora
BGC0001063	BGC0001063	Streptomyces coelicolor A3(2) complete genome	T1PKS.NRPS-like.prodigiosin	PKS-NRP_Hybrids	Streptomyces coelicolor A3(2)	Bacteria,Actinobacteria,Streptomycetales,Streptomycetaceae,Streptomyces,Streptomyces albidoflavus group
BGC0001064	BGC0001064	Cylindrospermum licheniforme UTEX 'B 2014' cylindrocyclophane biosynthetic gene cluster, complete sequence	T3PKS.T1PKS.PKS-like	PKSother	Cylindrospermum licheniforme UTEX B 2014	Bacteria,Cyanobacteria,Nostocales,Nostocaceae,Cylindrospermum
BGC0001065	BGC0001065	Streptomyces chromofuscus strain A7847 heboxidiene biosynthetic gene cluster, partial sequence	T1PKS	PKSI	Streptomyces chromofuscus	Bacteria,Actinobacteria,Streptomycetales,Streptomycetaceae,Streptomyces
BGC0001066	BGC0001066	Streptomyces violaceoruber kendomycin biosynthetic gene cluster, strain 3844-33C	T1PKS.T3PKS.NRPS-like	PKS-NRP_Hybrids	Streptomyces violaceoruber	Bacteria,Actinobacteria,Streptomycetales,Streptomycetaceae,Streptomyces,Streptomyces anthocyanicus group
BGC0001067	BGC0001067	Aspergillus fumigatus Af293 chromosome 8, whole genome shotgun sequence	T1PKS	PKSI	Aspergillus fumigatus Af293	Eukaryota,Fungi,Dikarya,Ascomycota,Pezizomycotina,Eurotiomycetes,Eurotiomycetidae,Eurotiales,Aspergillaceae,Aspergillus,Aspergillus subgen. Fumigati
BGC0001068	BGC0001068	Pyripyropene A biosynthesis genes	T1PKS	PKSI	unidentified unclassified sequences.
BGC0001069	BGC0001069	Polyangium cellulosum hypothetical protein gene, complete cds; chivosazol biosynthetic gene cluster, complete sequence; and hypothetical protein gene, complete cds	transAT-PKS.NRPS.T1PKS	PKS-NRP_Hybrids	Sorangium cellulosum	Bacteria,Proteobacteria,Deltaproteobacteria,Myxococcales,Sorangiineae,Polyangiaceae,Sorangium
BGC0001070	BGC0001070	Streptomyces collinus kirromycin biosynthesis gene cluster, strain Tu 365	transAT-PKS.NRPS.T1PKS	PKS-NRP_Hybrids	Streptomyces collinus Tu 365	Bacteria,Actinobacteria,Streptomycetales,Streptomycetaceae,Streptomyces
BGC0001071	BGC0001071	Nostoc sp. 'Peltigera membranacea cyanobiont' trans-AT PKS gene cluster, complete sequence	T3PKS.T1PKS.PKS-like.NRPS.transAT-PKS	PKS-NRP_Hybrids	Nostoc sp. 'Peltigera membranacea cyanobiont'	Bacteria,Cyanobacteria,Nostocales,Nostocaceae,Nostoc
BGC0001072	BGC0001072	Streptomyces antibioticus simocyclinone biosynthetic gene cluster, partial sequence	T1PKS.aminocoumarin.T2PKS.ladderane	Others	Streptomyces antibioticus	Bacteria,Actinobacteria,Streptomycetales,Streptomycetaceae,Streptomyces
BGC0001073	BGC0001073	Micromonospora sp. TP-A0468 response regulator, hypothetical protein, 2,3-rRing cyclase, nonribosomal peptide synthetase, peptidyl carrier protein, anthranilate phosphoribosyltransferase, alpha-tryptophan synthase, L-ectoine synthase, acyl-CoA dehydrogenase, phosphoribosylanthranilate isomerase, indoleglycerol phosphate synthase, transcriptional activator, dTDP-glucose synthase, dTDP-glucose 4,6-…	ectoine.T2PKS	Others	Micromonospora sp. TP-A0468	Bacteria,Actinobacteria,Micromonosporales,Micromonosporaceae,Micromonospora,unclassified Micromonospora
BGC0001074	BGC0001074	Streptomyces olindensis strain DAUFPE 5622 2, whole genome shotgun sequence	oligosaccharide.T2PKS	Others	Streptomyces olindensis	Bacteria,Actinobacteria,Streptomycetales,Streptomycetaceae,Streptomyces
BGC0001075	BGC0001075	Rhodococcus erythropolis rau gene cluster for aurachin RE biosynthesis, strain: JCM 6824	arylpolyene	Others	Rhodococcus erythropolis	Bacteria,Actinobacteria,Corynebacteriales,Nocardiaceae,Rhodococcus,Rhodococcus erythropolis group
BGC0001076	BGC0001076	Streptomyces sp. SN-1061M liposidomycin biosynthetic gene cluster, complete sequence	T3PKS.nucleoside	Others	Streptomyces sp. SN-1061M	Bacteria,Actinobacteria,Streptomycetales,Streptomycetaceae,Streptomyces
BGC0001077	BGC0001077	Actinoplanes missouriensis 431 DNA, complete genome	T3PKS	PKSother	Actinoplanes missouriensis 431	Bacteria,Actinobacteria,Micromonosporales,Micromonosporaceae,Actinoplanes
BGC0001078	BGC0001078	Streptomyces sp. KO-3988 furaquinocin A biosynthetic gene cluster, complete cds	T3PKS.terpene	Others	Streptomyces sp. KO-3988	Bacteria,Actinobacteria,Streptomycetales,Streptomycetaceae,Streptomyces
BGC0001079	BGC0001079	Streptomyces aculeolatus napyradiomycin biosynthetic gene cluster, complete sequence	T3PKS.terpene	Others	Streptomyces aculeolatus	Bacteria,Actinobacteria,Streptomycetales,Streptomycetaceae,Streptomyces
BGC0001080	BGC0001080	Streptomyces anulatus phenazine gene cluster, strain 9663	T3PKS.phenazine	Others	Streptomyces anulatus	Bacteria,Actinobacteria,Streptomycetales,Streptomycetaceae,Streptomyces
BGC0001082	BGC0001082	Penicillium paxilli strain PN2013 hypothetical protein PP101, hypothetical protein PP102, hypothetical protein PP103, hypothetical protein PP104, hypothetical protein PP105, hypothetical protein PP106, hypothetical protein PP107, hypothetical protein PP108, hypothetical protein PP109, hypothetical protein PP110, hypothetical protein PP111, and hypothetical protein PP112 genes, complete cds; paxil…	terpene.indole	Others	Penicillium paxilli	Eukaryota,Fungi,Dikarya,Ascomycota,Pezizomycotina,Eurotiomycetes,Eurotiomycetidae,Eurotiales,Aspergillaceae,Penicillium
BGC0001083	BGC0001083	Streptomyces sp. CNH189 merochlorin gene cluster, complete sequence	T3PKS.terpene.butyrolactone	Others	Streptomyces sp. CNH189	Bacteria,Actinobacteria,Streptomycetales,Streptomycetaceae,Streptomyces
BGC0001084	BGC0001084	Aspergillus sp. MF297-2 notoamide biosynthetic gene locus, partial sequence	NRPS.indole	Others	Aspergillus sp. MF297-2	Eukaryota,Fungi,Dikarya,Ascomycota,Pezizomycotina,Eurotiomycetes,Eurotiomycetidae,Eurotiales,Aspergillaceae,Aspergillus
BGC0001085	BGC0001085	Streptomyces blastmyceticus DNA, teleocidin B biosynthetic gene cluster, its upstream and downstream region, strain: NBRC 12747	indole.NRPS	Others	Streptomyces blastmyceticus	Bacteria,Actinobacteria,Streptomycetales,Streptomycetaceae,Streptomyces
BGC0001088	BGC0001088	Xanthomonas albilineans gene cluster XALB1 for albicidin pathotoxin production	NRPS-like.NRPS.transAT-PKS-like	PKS-NRP_Hybrids	Xanthomonas albilineans	Bacteria,Proteobacteria,Gammaproteobacteria,Xanthomonadales,Xanthomonadaceae,Xanthomonas
BGC0001089	BGC0001089	Bacillus amyloliquefaciens bae gene cluster directing biosynthesis of bacillaene, strain FZB42	transAT-PKS.T3PKS.NRPS	PKS-NRP_Hybrids	Bacillus velezensis FZB42	Bacteria,Firmicutes,Bacilli,Bacillales,Bacillaceae,Bacillus,Bacillus amyloliquefaciens group
BGC0001090	BGC0001090	Bacillus amyloliquefaciens subsp. plantarum str. FZB42, complete genome	transAT-PKS.NRPS	PKS-NRP_Hybrids	Bacillus velezensis FZB42	Bacteria,Firmicutes,Bacilli,Bacillales,Bacillaceae,Bacillus,Bacillus amyloliquefaciens group
BGC0001091	BGC0001091	Corallococcus coralloides strain B035 antibiotic corallopyronin A biosynthetic gene cluster, complete sequence	transAT-PKS.NRPS-like.PKS-like	PKS-NRP_Hybrids	Corallococcus coralloides	Bacteria,Proteobacteria,Deltaproteobacteria,Myxococcales,Cystobacterineae,Myxococcaceae,Corallococcus
BGC0001093	BGC0001093	Polyangium cellulosum strain So ce12 disorazole biosynthesis gene cluster, complete sequence	transAT-PKS.NRPS	PKS-NRP_Hybrids	Sorangium cellulosum	Bacteria,Proteobacteria,Deltaproteobacteria,Myxococcales,Sorangiineae,Polyangiaceae,Sorangium
BGC0001094	BGC0001094	Burkholderia ambifaria AMMD chromosome 3, complete sequence	T1PKS.transAT-PKS-like	PKSother	Burkholderia ambifaria AMMD	Bacteria,Proteobacteria,Betaproteobacteria,Burkholderiales,Burkholderiaceae,Burkholderia,Burkholderia cepacia complex
BGC0001095	BGC0001095	Bacillus amyloliquefaciens subsp. plantarum str. FZB42, complete genome	NRPS.betalactone	Others	Bacillus velezensis FZB42	Bacteria,Firmicutes,Bacilli,Bacillales,Bacillaceae,Bacillus,Bacillus amyloliquefaciens group
BGC0001098	BGC0001098	Bacillus subtilis yxjC, yxjD, yxjE, yxjF, ituD, ituA, ituB, ituC, xynD genes, partial and complete cds	transAT-PKS.NRPS	PKS-NRP_Hybrids	Bacillus subtilis	Bacteria,Firmicutes,Bacilli,Bacillales,Bacillaceae,Bacillus
BGC0001099	BGC0001099	Pseudomonas fluorescens strain BCCM_ID9359 kalimantacin/batumin biosynthesis gene cluster, complete sequence	transAT-PKS.T3PKS.NRPS.PKS-like	PKS-NRP_Hybrids	Pseudomonas fluorescens	Bacteria,Proteobacteria,Gammaproteobacteria,Pseudomonadales,Pseudomonadaceae,Pseudomonas
BGC0001100	BGC0001100	Streptomyces rochei plasmid pSLA2-L DNA, complete sequence	transAT-PKS.NRPS.redox-cofactor	Others	Streptomyces rochei	Bacteria,Actinobacteria,Streptomycetales,Streptomycetaceae,Streptomyces,Streptomyces rochei group
BGC0001101	BGC0001101	Streptomyces atroolivaceus leinamycin biosynthetic gene cluster, complete sequence	transAT-PKS.NRPS	PKS-NRP_Hybrids	Streptomyces atroolivaceus	Bacteria,Actinobacteria,Streptomycetales,Streptomycetaceae,Streptomyces
BGC0001102	BGC0001102	Burkholderia thailandensis E264 chromosome II, complete sequence	transAT-PKS.NRPS-like.T1PKS	PKS-NRP_Hybrids	Burkholderia thailandensis E264	Bacteria,Proteobacteria,Betaproteobacteria,Burkholderiales,Burkholderiaceae,Burkholderia,pseudomallei group
BGC0001103	BGC0001103	Bacillus subtilis mycosubtilin operon, complete sequence	transAT-PKS.NRPS	PKS-NRP_Hybrids	Bacillus subtilis subsp. spizizenii ATCC 6633 = JCM 2499	Bacteria,Firmicutes,Bacilli,Bacillales,Bacillaceae,Bacillus
BGC0001105	BGC0001105	Symbiont bacterium of Theonella swinhoei clone 1e4 onnamide biosynthesis genes, partial sequence	T3PKS.NRPS.transAT-PKS-like	PKS-NRP_Hybrids	symbiont bacterium of Theonella swinhoei Bacteria.
BGC0001106	BGC0001106	Streptomyces albus strain JA3453 oxazolomycin biosynthetic gene cluster, complete sequence	transAT-PKS.NRPS.NRPS-like	PKS-NRP_Hybrids	Streptomyces albus	Bacteria,Actinobacteria,Streptomycetales,Streptomycetaceae,Streptomyces
BGC0001108	BGC0001108	Symbiont bacterium of Paederus fuscipes putative isocitrate dehydrogenase kinase/phosphatase gene, partial cds; and putative dioxygenase, putative pederin biosynthesis mixed type I polyketide synthase/nonribosomal peptide synthetase gene cluster, hypothetical protein, putative RNA methylase, hypothetical protein, and putative aldehyde dehydrogenase genes, complete cds	transAT-PKS.NRPS	PKS-NRP_Hybrids	symbiont bacterium of Paederus fuscipes Bacteria.
BGC0001109	BGC0001109	Novel Gene Cluster of Pederin Biosynthesis Genes	transAT-PKS.NRPS	PKS-NRP_Hybrids	unidentified unclassified sequences.
BGC0001110	BGC0001110	Uncultured bacterium psy1 psymberin biosynthetic gene cluster, partial sequence	transAT-PKS.NRPS.prodigiosin.PKS-like	PKS-NRP_Hybrids	uncultured bacterium psy1	Bacteria,environmental samples
BGC0001111	BGC0001111	Stigmatella aurantiaca rhizopodin biosynthetic gene cluster, strain Sg a15	transAT-PKS.NRPS.NRPS-like	PKS-NRP_Hybrids	Stigmatella aurantiaca Sg a15	Bacteria,Proteobacteria,Deltaproteobacteria,Myxococcales,Cystobacterineae,Archangiaceae,Stigmatella
BGC0001112	BGC0001112	Burkholderia rhizoxina rhizoxin operon (rhiIGABCDHEF genes), strain B1	transAT-PKS.NRPS-like	PKS-NRP_Hybrids	Mycetohabitans rhizoxinica	Bacteria,Proteobacteria,Betaproteobacteria,Burkholderiales,Burkholderiaceae,Mycetohabitans
BGC0001113	BGC0001113	Burkholderia sp. FERM BP-3421 spliceostatin/FR901464 biosynthetic gene cluster, complete sequence	transAT-PKS.NRPS.PKS-like	PKS-NRP_Hybrids	Burkholderia sp. FERM BP-3421	Bacteria,Proteobacteria,Betaproteobacteria,Burkholderiales,Burkholderiaceae,Burkholderia
BGC0001114	BGC0001114	Burkholderia thailandensis strain MSMB43 putative transcriptional regulator, putative alkyl hydroperoxide reductase subunit F, putative alkyl hydroperoxide reductase subunit C, TstA (tstA), TstC (tstC), TstDEF (tstDEF), TstGH (tstGH), TstI (tstI), TstJ (tstJ), TstK (tstK), TstL (tstL), TstM (tstM), TstN (tstN), TstO (tstO), TstB (tstB), TstR (tstR), TstQ (tstQ), TstP (tstP), TrpC indole-3-glycero…	transAT-PKS.NRPS.PKS-like	PKS-NRP_Hybrids	Burkholderia thailandensis	Bacteria,Proteobacteria,Betaproteobacteria,Burkholderiales,Burkholderiaceae,Burkholderia,pseudomallei group
BGC0001115	BGC0001115	Pseudoalteromonas sp. SANK 73390 plasmid pTML1 carrying thiomarinol biosynthesis cluster	transAT-PKS.T3PKS.NRPS.PKS-like	PKS-NRP_Hybrids	Pseudoalteromonas sp. SANK 73390	Bacteria,Proteobacteria,Gammaproteobacteria,Alteromonadales,Pseudoalteromonadaceae,Pseudoalteromonas
BGC0001116	BGC0001116	Streptomyces virginiae virginiamycin synthetic gene cluster (visF, visE, vmsT, virN, virM, vmsS, varL, virK, virJ, virI, virH, virG, virF, virE, virD, virC, virB, virA), partial and complete cds	transAT-PKS.NRPS.PKS-like	PKS-NRP_Hybrids	Streptomyces virginiae	Bacteria,Actinobacteria,Streptomycetales,Streptomycetaceae,Streptomyces
BGC0001117	BGC0001117	Streptomyces himastatinicus ATCC 53653 himastatin biosynthesis gene cluster	NRPS.NRPS-like	NRPS	Streptomyces himastatinicus ATCC 53653	Bacteria,Actinobacteria,Streptomycetales,Streptomycetaceae,Streptomyces,Streptomyces violaceusniger group
BGC0001118	BGC0001118	Aspergillus fumigatus Af293 chromosome 4, whole genome shotgun sequence	T1PKS	PKSI	Aspergillus fumigatus Af293	Eukaryota,Fungi,Dikarya,Ascomycota,Pezizomycotina,Eurotiomycetes,Eurotiomycetidae,Eurotiales,Aspergillaceae,Aspergillus,Aspergillus subgen. Fumigati
BGC0001119	BGC0001119	Streptomyces sp. HKI0576 divergolide biosynthetic gene cluster	T1PKS.NRPS-like	PKS-NRP_Hybrids	Streptomyces sp. HKI0576	Bacteria,Actinobacteria,Streptomycetales,Streptomycetaceae,Streptomyces
BGC0001122	BGC0001122	Aspergillus terreus NIH2624 scaffold_1 genomic scaffold, whole genome shotgun sequence	T1PKS.NRPS	PKS-NRP_Hybrids	Aspergillus terreus NIH2624	Eukaryota,Fungi,Dikarya,Ascomycota,Pezizomycotina,Eurotiomycetes,Eurotiomycetidae,Eurotiales,Aspergillaceae,Aspergillus,Aspergillus subgen. Circumdati
BGC0001123	BGC0001123	Aspergillus oryzae RIB40 DNA, SC001	NRPS	NRPS	Aspergillus oryzae RIB40	Eukaryota,Fungi,Dikarya,Ascomycota,Pezizomycotina,Eurotiomycetes,Eurotiomycetidae,Eurotiales,Aspergillaceae,Aspergillus,Aspergillus subgen. Circumdati
BGC0001124	BGC0001124	Aspergillus niger ATCC 1015, whole genome shotgun sequence	T1PKS	PKSI	Aspergillus niger ATCC 1015	Eukaryota,Fungi,Dikarya,Ascomycota,Pezizomycotina,Eurotiomycetes,Eurotiomycetidae,Eurotiales,Aspergillaceae,Aspergillus,Aspergillus subgen. Circumdati
BGC0001125	BGC0001125	Cylindrospermum alatosporum CCALA 988 ORF1 (orf1) gene, complete cds; and puw gene cluster, complete sequence	T1PKS.NRPS	PKS-NRP_Hybrids	Cylindrospermum alatosporum CCALA 988	Bacteria,Cyanobacteria,Nostocales,Nostocaceae,Cylindrospermum
BGC0001126	BGC0001126	Fischerella ambigua UTEX 1903 ambiguine biosynthetic gene cluster, complete sequence	other	Others	Fischerella ambigua UTEX 1903	Bacteria,Cyanobacteria,Nostocales,Hapalosiphonaceae,Fischerella
BGC0001127	BGC0001127	Janthinobacterium agaricidamnosum jagaricin biosynthesis locus, strain DSM 9628	NRPS	NRPS	Janthinobacterium agaricidamnosum	Bacteria,Proteobacteria,Betaproteobacteria,Burkholderiales,Oxalobacteraceae,Janthinobacterium
BGC0001128	BGC0001128	Photorhabdus luminescens subsp. laumondii TTO1 complete genome	NRPS	NRPS	Photorhabdus laumondii subsp. laumondii TTO1	Bacteria,Proteobacteria,Gammaproteobacteria,Enterobacterales,Morganellaceae,Photorhabdus
BGC0001130	BGC0001130	Xenorhabdus budapestensis strain DSM 16342 Xbud_14, whole genome shotgun sequence	T1PKS.NRPS.hglE-KS.PUFA	Others	Xenorhabdus budapestensis	Bacteria,Proteobacteria,Gammaproteobacteria,Enterobacterales,Morganellaceae,Xenorhabdus
BGC0001131	BGC0001131	Xenorhabdus miraniensis strain DSM 17902 Xmir_5, whole genome shotgun sequence	NRPS	NRPS	Xenorhabdus miraniensis	Bacteria,Proteobacteria,Gammaproteobacteria,Enterobacterales,Morganellaceae,Xenorhabdus
BGC0001132	BGC0001132	Xenorhabdus nematophila ATCC 19061 chromosome, complete genome	NRPS	NRPS	Xenorhabdus nematophila ATCC 19061	Bacteria,Proteobacteria,Gammaproteobacteria,Enterobacterales,Morganellaceae,Xenorhabdus
BGC0001133	BGC0001133	Xenorhabdus bovienii SS-2004 chromosome, complete genome	NRPS	NRPS	Xenorhabdus bovienii SS-2004	Bacteria,Proteobacteria,Gammaproteobacteria,Enterobacterales,Morganellaceae,Xenorhabdus
BGC0001134	BGC0001134	Photorhabdus laumondii subsp. laumondii TTO1, complete sequence		Others	Photorhabdus laumondii subsp. laumondii TTO1	Bacteria,Proteobacteria,Gammaproteobacteria,Enterobacterales,Morganellaceae,Photorhabdus
BGC0001135	BGC0001135	Xenorhabdus budapestensis NrpS (nrpS) gene, partial cds	NRPS	NRPS	Xenorhabdus budapestensis	Bacteria,Proteobacteria,Gammaproteobacteria,Enterobacterales,Morganellaceae,Xenorhabdus
BGC0001136	BGC0001136	Beauveria bassiana strain 992.05 desmethylbassianin biosynthetic gene cluster, partial sequence	T1PKS.NRPS	PKS-NRP_Hybrids	Beauveria bassiana	Eukaryota,Fungi,Dikarya,Ascomycota,Pezizomycotina,Sordariomycetes,Hypocreomycetidae,Hypocreales,Cordycipitaceae,Beauveria
BGC0001137	BGC0001137	Marinactinospora thermotolerans strain SCSIO 00652 marinacarbolines gene cluster, complete sequence		Others	Marinactinospora thermotolerans	Bacteria,Actinobacteria,Streptosporangiales,Nocardiopsaceae,Marinactinospora
BGC0001138	BGC0001138	Marinactinospora thermotolerans strain SCSIO 00652 A201A biosynthetic gene cluster, complete sequence		Others	Marinactinospora thermotolerans	Bacteria,Actinobacteria,Streptosporangiales,Nocardiopsaceae,Marinactinospora
BGC0001140	BGC0001140	Streptomyces platensis strain MA7327 platensimycin-platencin gene cluster, complete sequence		Others	Streptomyces platensis	Bacteria,Actinobacteria,Streptomycetales,Streptomycetaceae,Streptomyces
BGC0001141	BGC0001141	Penicillium brefeldianum strain ATCC 58665 putative F-box domain protein, thiohydrolase, putative cytochrome P450s, HRPKS, putative large tegument protein UL36, putative WD-40 protein, and putative kinesin genes, complete cds	T1PKS	PKSI	Penicillium brefeldianum	Eukaryota,Fungi,Dikarya,Ascomycota,Pezizomycotina,Eurotiomycetes,Eurotiomycetidae,Eurotiales,Aspergillaceae,Penicillium
BGC0001142	BGC0001142	Penicillium aethiopicum strain IBT 5753 hypothetical protein genes, complete cds; tryptoquialanine biosynthetic gene cluster, complete sequence; and hypothetical protein, putative RTA1-like transmembrane protein, putative Zn2Cys6 transcription factor, and hypothetical proteins genes, complete cds	NRPS	NRPS	Penicillium aethiopicum	Eukaryota,Fungi,Dikarya,Ascomycota,Pezizomycotina,Eurotiomycetes,Eurotiomycetidae,Eurotiales,Aspergillaceae,Penicillium
BGC0001143	BGC0001143	Aspergillus niger ATCC 1015, whole genome shotgun sequence	T1PKS	PKSI	Aspergillus niger ATCC 1015	Eukaryota,Fungi,Dikarya,Ascomycota,Pezizomycotina,Eurotiomycetes,Eurotiomycetidae,Eurotiales,Aspergillaceae,Aspergillus,Aspergillus subgen. Circumdati
BGC0001144	BGC0001144	Trichophyton tonsurans CBS 112818 genomic scaffold supercont1.45, whole genome shotgun sequence	T1PKS.indole	Others	Trichophyton tonsurans CBS 112818	Eukaryota,Fungi,Dikarya,Ascomycota,Pezizomycotina,Eurotiomycetes,Eurotiomycetidae,Onygenales,Arthrodermataceae,Trichophyton
BGC0001145	BGC0001145	Streptomyces mobaraensis NBRC 13819 = DSM 40847 contig028, whole genome shotgun sequence	thiopeptide.LAP	RiPPs	Streptomyces mobaraensis NBRC 13819 = DSM 40847	Bacteria,Actinobacteria,Streptomycetales,Streptomycetaceae,Streptomyces
BGC0001146	BGC0001146	Streptomyces sp. NRRL WC-3908 thiazole synthase (ctmI), dehydrogenase (ctmB), precursor peptide (ctmA), cyclodehydratase (ctmD), dehydratase (ctmE), dehydratase (ctmF), and LuxR regulatory protein (luxR) genes, complete cds	thiopeptide.LAP	RiPPs	Streptomyces sp. NRRL WC-3908	Bacteria,Actinobacteria,Streptomycetales,Streptomycetaceae,Streptomyces
BGC0001147	BGC0001147	Streptomyces netropsis distamycin, disgocidine and congocidine biosynthetic gene cluster 1, complete sequence	NRPS	NRPS	Streptomyces netropsis	Bacteria,Actinobacteria,Streptomycetales,Streptomycetaceae,Streptomyces
BGC0001148	BGC0001148	Streptomyces cirratus DNA, pheganomycin biosynthetic gene cluster, strain: MD227-A9	T3PKS.guanidinotides.RiPP-like	Others	Streptomyces cirratus	Bacteria,Actinobacteria,Streptomycetales,Streptomycetaceae,Streptomyces
BGC0001149	BGC0001149	Pseudomonas sp. SHC52 WGS project CBLV00000000 data, strain SHC52, contig 1_49, whole genome shotgun sequence	NRPS	NRPS	Pseudomonas sp. SHC52	Bacteria,Proteobacteria,Gammaproteobacteria,Pseudomonadales,Pseudomonadaceae,Pseudomonas
BGC0001150	BGC0001150	Streptomyces alboniger strain DSM 40043 TetR family transcription regulator (pamR2), drug resistance transporter, EmrB/QacA family (pamW), acyl-carrier protein (pamC), Ketoacyl-acyl carrier protein synthase III (pamG), Ketoacyl-acyl carrier protein synthase II (pamF), Ketoacyl-acyl carrier protein synthase II (pamA), 3-ketoacid (adipate/glutaconate) CoA transferase (pamB), Ketoacyl-acyl carrier p…		Others	Streptomyces alboniger	Bacteria,Actinobacteria,Streptomycetales,Streptomycetaceae,Streptomyces,Streptomyces aurantiacus group
BGC0001151	BGC0001151	Streptomyces antibioticus strain Tu 1718 clone 6J11 genomic sequence	blactam	Others	Streptomyces antibioticus	Bacteria,Actinobacteria,Streptomycetales,Streptomycetaceae,Streptomyces
BGC0001152	BGC0001152	Paenibacillus polymyxa strain PKB1 glutamine amidotransferase (gat), 4-amino-4-deoxychorismate lyase (adl), dihydropteroate synthase (dps), dihydroneopterin aldolase (dna), 2-amino,4-hydroxy,6-hydroxymethyldihydropteridine pyrophosphokinase (hpk), transcription regulator (xre), tRNA-dihydrouridine synthase (dus), transcription elongation factor (greA), lysyl-tRNA synthetase (lysRS), K+ uptake tra…	NRPS	NRPS	Paenibacillus polymyxa	Bacteria,Firmicutes,Bacilli,Bacillales,Paenibacillaceae,Paenibacillus
BGC0001153	BGC0001153	Paenibacillus polymyxa strain PKB1 PmxA (pmxA), PmxB (pmxB), PmxC (pmxC), PmxD (pmxD), PmxE (pmxE), and hypothetical protein genes, complete cds	NRPS	NRPS	Paenibacillus polymyxa	Bacteria,Firmicutes,Bacilli,Bacillales,Paenibacillaceae,Paenibacillus
BGC0001154	BGC0001154	Catenulispora acidiphila DSM 44928 chromosome, complete genome	aminocoumarin	Others	Catenulispora acidiphila DSM 44928	Bacteria,Actinobacteria,Catenulisporales,Catenulisporaceae,Catenulispora
BGC0001155	BGC0001155	Planobispora rosea strain ATCC 53733 DNA-directed RNA polymerase, beta' subunit (rpoC) and hypothetical protein genes, complete cds; GE2270 biosynthesis gene cluster, complete sequence; and S10P (rpsJ), L3P (rplC), L4P (rplD), L23P (rplW), L2P (rplB), S19P (rpsS), L22P (rpsV), S3P (rpsC), L16P (rplP), L29P (rpmC), S17P (rpsQ), L14P (rplN), L24P (rplX), L5P (rplE), S14P (rpsN), S8P (rpsH), L6P (rp…	thiopeptide.LAP	RiPPs	Planobispora rosea	Bacteria,Actinobacteria,Streptosporangiales,Streptosporangiaceae,Planobispora
BGC0001156	BGC0001156	Streptomyces platensis strain MA7339 ptn gene cluster, complete sequence; and unknown genes		Others	Streptomyces platensis	Bacteria,Actinobacteria,Streptomycetales,Streptomycetaceae,Streptomyces
BGC0001157	BGC0001157	Streptomyces scabiei 87.22 complete genome	bottromycin.RiPP-like	RiPPs	Streptomyces scabiei 87.22	Bacteria,Actinobacteria,Streptomycetales,Streptomycetaceae,Streptomyces
BGC0001159	BGC0001159	Streptomyces sp. CNQ-418 mpy gene cluster, complete sequence	T1PKS	PKSI	Streptomyces sp. CNQ-418	Bacteria,Actinobacteria,Streptomycetales,Streptomycetaceae,Streptomyces
BGC0001160	BGC0001160	Synechococcus sp. PCC 7002, complete genome	T1PKS.NRPS-like	PKS-NRP_Hybrids	Synechococcus sp. PCC 7002	Bacteria,Cyanobacteria,Synechococcales,Synechococcaceae,Synechococcus,unclassified Synechococcus
BGC0001161	BGC0001161	Moorea bouillonii PNG5-198 fatty acyl ACP ligase and polyketide synthase genes, complete cds	T1PKS.NRPS-like	PKS-NRP_Hybrids	Moorena bouillonii PNG	Bacteria,Cyanobacteria,Oscillatoriophycideae,Oscillatoriales,Oscillatoriaceae,Moorena
BGC0001162	BGC0001162	Moorea producens JHB fatty acyl ACP ligase and polyketide synthase genes, complete cds	T1PKS.NRPS-like	PKS-NRP_Hybrids	Moorena producens JHB	Bacteria,Cyanobacteria,Oscillatoriophycideae,Oscillatoriales,Oscillatoriaceae,Moorena
BGC0001163	BGC0001163	Lyngbya majuscula 3L genomic scaffold scf45985, whole genome shotgun sequence	T1PKS.NRPS-like	PKS-NRP_Hybrids	Moorena producens 3L	Bacteria,Cyanobacteria,Oscillatoriophycideae,Oscillatoriales,Oscillatoriaceae,Moorena
BGC0001164	BGC0001164	Cyanothece sp. PCC 7822, complete genome	T1PKS.NRPS-like	PKS-NRP_Hybrids	Gloeothece verrucosa PCC 7822	Bacteria,Cyanobacteria,Oscillatoriophycideae,Chroococcales,Aphanothecaceae,Gloeothece,Gloeothece verrucosa
BGC0001165	BGC0001165	Lyngbya majuscula strain 19L curacin biosynthesis gene cluster, complete sequence	T1PKS.T3PKS.NRPS.PKS-like	PKS-NRP_Hybrids	Lyngbya majuscula	Bacteria,Cyanobacteria,Oscillatoriophycideae,Oscillatoriales,Oscillatoriaceae,Lyngbya
BGC0001166	BGC0001166	Alternaria jesenskae HC-toxin synthetase (HTS1) mRNA, complete cds	NRPS	NRPS	Alternaria jesenskae	Eukaryota,Fungi,Dikarya,Ascomycota,Pezizomycotina,Dothideomycetes,Pleosporomycetidae,Pleosporales,Pleosporineae,Pleosporaceae,Alternaria
BGC0001167	BGC0001167	Microcystis aeruginosa PCC 7005 piricyclamide precursor (pirE2) gene, partial cds; piricyclamide precursor (pirE3), putative prenyl transferase (pirF), hypothetical proteins, N-terminal cyanobactin protease (pirA), hypothetical protein (pirB), hypothetical protein (pirC), piricyclamide precursor (pirE4), and hypothetical protein genes, complete cds; and C-terminal cyanoabactin protease (pirG) gen…	cyanobactin	RiPPs	Microcystis aeruginosa PCC 7005	Bacteria,Cyanobacteria,Oscillatoriophycideae,Chroococcales,Microcystaceae,Microcystis
BGC0001168	BGC0001168	Streptomyces lividans 1326 chromosome, whole genome shotgun sequence	NRPS-like	NRPS	Streptomyces lividans 1326	Bacteria,Actinobacteria,Streptomycetales,Streptomycetaceae,Streptomyces
BGC0001169	BGC0001169	Streptomyces sp. SCSIO 03032 piericidin A1 biosynthetic gene cluster, complete sequence	T1PKS	PKSI	Streptomyces marincola	Bacteria,Actinobacteria,Streptomycetales,Streptomycetaceae,Streptomyces
BGC0001170	BGC0001170	Clostridium sporogenes ATCC 15579 Scfld_02_1 genomic scaffold, whole genome shotgun sequence	LAP	RiPPs	Clostridium sporogenes ATCC 15579	Bacteria,Firmicutes,Clostridia,Eubacteriales,Clostridiaceae,Clostridium
BGC0001171	BGC0001171	Listeria monocytogenes str. 4b F2365, complete genome	LAP	RiPPs	Listeria monocytogenes serotype 4b str. F2365	Bacteria,Firmicutes,Bacilli,Bacillales,Listeriaceae,Listeria
BGC0001172	BGC0001172	Streptomyces sp. CNH-287 clz gene cluster, complete sequence	T1PKS	PKSI	Streptomyces sp. CNH287	Bacteria,Actinobacteria,Streptomycetales,Streptomycetaceae,Streptomyces
BGC0001173	BGC0001173	Bacillus pumilus ATCC 7061 BAT.Contig118, whole genome shotgun sequence	RRE-containing.LAP	RiPPs	Bacillus pumilus ATCC 7061	Bacteria,Firmicutes,Bacilli,Bacillales,Bacillaceae,Bacillus
BGC0001174	BGC0001174	Corynebacterium urealyticum DSM 7111, complete genome	RRE-containing.LAP	RiPPs	Corynebacterium urealyticum DSM 7111	Bacteria,Actinobacteria,Corynebacteriales,Corynebacteriaceae,Corynebacterium
BGC0001176	BGC0001176	Streptomonospora alba strain YIM 90003 contig_9, whole genome shotgun sequence	lassopeptide	RiPPs	Streptomonospora alba	Bacteria,Actinobacteria,Streptosporangiales,Nocardiopsaceae,Streptomonospora
BGC0001177	BGC0001177	Streptomyces bottropensis strain Goe C4/4 cos2-msn gene cluster, partial sequence	T2PKS	PKSother	Streptomyces bottropensis	Bacteria,Actinobacteria,Streptomycetales,Streptomycetaceae,Streptomyces
BGC0001178	BGC0001178	Actinoplanes sp. ATCC 53533 UK-68,597 biosynthetic gene cluster, complete sequence	T3PKS.NRPS	PKS-NRP_Hybrids	Actinoplanes sp. ATCC 53533	Bacteria,Actinobacteria,Micromonosporales,Micromonosporaceae,Actinoplanes,unclassified Actinoplanes
BGC0001179	BGC0001179	Streptomyces bottropensis strain Goe C4/4 cos4-rsl gene cluster, complete sequence	T2PKS.PKS-like	PKSother	Streptomyces bottropensis	Bacteria,Actinobacteria,Streptomycetales,Streptomycetaceae,Streptomyces
BGC0001181	BGC0001181	Streptomyces coelicolor A3(2) complete genome	terpene	Terpene	Streptomyces coelicolor A3(2)	Bacteria,Actinobacteria,Streptomycetales,Streptomycetaceae,Streptomyces,Streptomyces albidoflavus group
BGC0001182	BGC0001182	Chaetomium globosum CBS 148.51 scaffold_1 genomic scaffold, whole genome shotgun sequence	T1PKS.NRPS	PKS-NRP_Hybrids	Chaetomium globosum CBS 148.51	Eukaryota,Fungi,Dikarya,Ascomycota,Pezizomycotina,Sordariomycetes,Sordariomycetidae,Sordariales,Chaetomiaceae,Chaetomium
BGC0001183	BGC0001183	Streptomyces sp. FXJ7.023 lobophorin biosynthetic gene cluster, complete sequence	T3PKS.oligosaccharide.NRPS.NRPS-like.T1PKS	Others	Streptomyces sp. FXJ7.023	Bacteria,Actinobacteria,Streptomycetales,Streptomycetaceae,Streptomyces
BGC0001184	BGC0001184	Bacillus amyloliquefaciens subsp. plantarum str. FZB42, complete genome	other	Others	Bacillus velezensis FZB42	Bacteria,Firmicutes,Bacilli,Bacillales,Bacillaceae,Bacillus,Bacillus amyloliquefaciens group
BGC0001185	BGC0001185	Bacillus amyloliquefaciens subsp. plantarum str. FZB42, complete genome	NRPS	NRPS	Bacillus velezensis FZB42	Bacteria,Firmicutes,Bacilli,Bacillales,Bacillaceae,Bacillus,Bacillus amyloliquefaciens group
BGC0001186	BGC0001186	Candidatus Entotheonella sp. (ex. Theonella swinhoei) misakinolide gene cluster, complete sequence	transAT-PKS.T3PKS	PKSother	Candidatus Entotheonella serta	Bacteria,Nitrospinae/Tectomicrobia group,Candidatus Tectomicrobia,Candidatus Entotheonella
BGC0001187	BGC0001187	Glarea lozoyensis strain ATCC 20868 glpks3/glnrps7 operon, complete sequence	T1PKS.NRPS	PKS-NRP_Hybrids	Glarea lozoyensis	Eukaryota,Fungi,Dikarya,Ascomycota,Pezizomycotina,Leotiomycetes,Helotiales,Helotiaceae,Glarea
BGC0001188	BGC0001188	Streptomyces sp. CT34 Scaffold1, whole genome shotgun sequence	linaridin	RiPPs	Streptomyces sp. CT34	Bacteria,Actinobacteria,Streptomycetales,Streptomycetaceae,Streptomyces
BGC0001189	BGC0001189	Cupriavidus taiwanensis str. LMG19424 chromosome 2, complete genome	NRPS	NRPS	Cupriavidus taiwanensis LMG 19424	Bacteria,Proteobacteria,Betaproteobacteria,Burkholderiales,Burkholderiaceae,Cupriavidus
BGC0001190	BGC0001190	Fusarium verticillioides 7600 chromosome 3, whole genome shotgun sequence	T1PKS.NRPS-like	PKS-NRP_Hybrids	Fusarium verticillioides 7600	Eukaryota,Fungi,Dikarya,Ascomycota,Pezizomycotina,Sordariomycetes,Hypocreomycetidae,Hypocreales,Nectriaceae,Fusarium,Fusarium fujikuroi species complex
BGC0001191	BGC0001191	Amycolatopsis sp. SANK 60206 A-102395 biosynthetic gene cluster, complete sequence	blactam	Others	Amycolatopsis sp. SANK 60206	Bacteria,Actinobacteria,Pseudonocardiales,Pseudonocardiaceae,Amycolatopsis,unclassified Amycolatopsis
BGC0001192	BGC0001192	Paenibacillus alvei colistin (polymyxin E1 & E2) biosynthetic gene cluster, complete sequence	NRPS	NRPS	Paenibacillus alvei	Bacteria,Firmicutes,Bacilli,Bacillales,Paenibacillaceae,Paenibacillus
BGC0001193	BGC0001193	Saccharothrix algeriensis strain NRRL B-24137 dithiolopyrrolone biosynthesis gene cluster, complete sequence	NRPS	NRPS	Saccharothrix algeriensis	Bacteria,Actinobacteria,Pseudonocardiales,Pseudonocardiaceae,Saccharothrix
BGC0001194	BGC0001194	Streptomyces scabrisporus DNA, hitachimycin biosynthetic genes, strain: JCM 11712	T1PKS	PKSI	Embleya scabrispora	Bacteria,Actinobacteria,Streptomycetales,Streptomycetaceae,Embleya
BGC0001195	BGC0001195	Nocardiopsis sp. CMB-M0232 nocardiopsin biosynthetic gene cluster, complete sequence	T1PKS.NRPS	PKS-NRP_Hybrids	Nocardiopsis sp. CMB-M0232	Bacteria,Actinobacteria,Streptosporangiales,Nocardiopsaceae,Nocardiopsis,unclassified Nocardiopsis
BGC0001196	BGC0001196	Streptomyces scopuliridis strain SCSIO ZJ46 desotamide gene cluster, complete sequence	NRPS	NRPS	Streptomyces scopuliridis	Bacteria,Actinobacteria,Streptomycetales,Streptomycetaceae,Streptomyces
BGC0001197	BGC0001197	Frankia sp. EAN1pec, complete genome	T2PKS	PKSother	Frankia sp. EAN1pec	Bacteria,Actinobacteria,Frankiales,Frankiaceae,Frankia,unclassified Frankia
BGC0001198	BGC0001198	Herpetosiphon aurantiacus DSM 785, complete genome		Others	Herpetosiphon aurantiacus DSM 785	Bacteria,Chloroflexi,Chloroflexia,Herpetosiphonales,Herpetosiphonaceae,Herpetosiphon
BGC0001199	BGC0001199	Streptomyces sp. NBRC 109706 DNA, contig: scaffold00008, whole genome shotgun sequence	T1PKS	PKSI	Streptomyces sp. NBRC 109706	Bacteria,Actinobacteria,Streptomycetales,Streptomycetaceae,Streptomyces
BGC0001200	BGC0001200	Streptomyces sp. NBRC 109706 DNA, contig: scaffold00001, whole genome shotgun sequence	T1PKS	PKSI	Streptomyces sp. NBRC 109706	Bacteria,Actinobacteria,Streptomycetales,Streptomycetaceae,Streptomyces
BGC0001201	BGC0001201	Sorangium cellulosum 'So ce 56' complete genome	terpene	Terpene	Sorangium cellulosum So ce56	Bacteria,Proteobacteria,Deltaproteobacteria,Myxococcales,Sorangiineae,Polyangiaceae,Sorangium
BGC0001202	BGC0001202	Uncultured bacterium AR_412 landepoxcin biosynthetic gene cluster, complete sequence	T1PKS.NRPS.NRPS-like	PKS-NRP_Hybrids	uncultured bacterium AR_412	Bacteria,environmental samples
BGC0001203	BGC0001203	Uncultured bacterium AR_456 clarepoxcin biosynthetic gene cluster, complete sequence	T1PKS.NRPS	PKS-NRP_Hybrids	uncultured bacterium AR_456	Bacteria,environmental samples
BGC0001204	BGC0001204	Streptomyces versipellis DNA, strain: 4083-SVS6, Vst biosynthetic gene cluster	T1PKS	PKSI	Streptomyces versipellis	Bacteria,Actinobacteria,Streptomycetales,Streptomycetaceae,Streptomyces
BGC0001205	BGC0001205	Penicillium expansum strain d1 contig72, whole genome shotgun sequence	T1PKS.indole	Others	Penicillium expansum	Eukaryota,Fungi,Dikarya,Ascomycota,Pezizomycotina,Eurotiomycetes,Eurotiomycetidae,Eurotiales,Aspergillaceae,Penicillium
BGC0001206	BGC0001206	Streptomyces griseus subsp. griseus strain ATCC 12648 indolmycin biosynthetic gene cluster, complete sequence; and Ind0 (ind0) gene, complete cds		Others	Streptomyces griseus subsp. griseus	Bacteria,Actinobacteria,Streptomycetales,Streptomycetaceae,Streptomyces
BGC0001207	BGC0001207	Eleftheria terrae teixobactin gene cluster, complete sequence	NRPS	NRPS	Eleftheria terrae	Bacteria,Proteobacteria,Betaproteobacteria,Burkholderiales,Eleftheria
BGC0001209	BGC0001209	Streptococcus thermophilus LMD-9, complete genome	RaS-RiPP	RiPPs	Streptococcus thermophilus LMD-9	Bacteria,Firmicutes,Bacilli,Lactobacillales,Streptococcaceae,Streptococcus
BGC0001210	BGC0001210	Bacillus pseudomycoides DSM 12442 chromosome, whole genome shotgun sequence	lanthipeptide-class-ii	RiPPs	Bacillus pseudomycoides DSM 12442	Bacteria,Firmicutes,Bacilli,Bacillales,Bacillaceae,Bacillus,Bacillus cereus group
BGC0001211	BGC0001211	Amycolatopsis alba DSM 44262 scaffold1, whole genome shotgun sequence	NRPS	NRPS	Amycolatopsis alba DSM 44262	Bacteria,Actinobacteria,Pseudonocardiales,Pseudonocardiaceae,Amycolatopsis
BGC0001212	BGC0001212	Nannocystis sp. MB1016 nannocystin gene cluster, complete sequence	T1PKS.NRPS	PKS-NRP_Hybrids	Nannocystis sp. MB1016	Bacteria,Proteobacteria,Deltaproteobacteria,Myxococcales,Nannocystineae,Nannocystaceae,Nannocystis,unclassified Nannocystis
BGC0001213	BGC0001213	Streptomyces sp. Tu 6176 genomic scaffold scaffold00001, whole genome shotgun sequence	T1PKS.hglE-KS.PKS-like	PKSother	Streptomyces sp. Tu 6176	Bacteria,Actinobacteria,Streptomycetales,Streptomycetaceae,Streptomyces
BGC0001214	BGC0001214	Streptomyces drozdowiczii strain SCSIO 10141 hypothetical protein and nucleotide-binding protein genes, complete cds; marformycin biosynthesis gene cluster, complete sequence; and transposases, ATP/GTP-binding protein, and hypothetical protein genes, complete cds	NRPS	NRPS	Streptomyces drozdowiczii	Bacteria,Actinobacteria,Streptomycetales,Streptomycetaceae,Streptomyces
BGC0001215	BGC0001215	Streptomyces conglobatus conglobatin biosynthetic gene cluster, strain ATCC 31005	T1PKS.NRPS-like	PKS-NRP_Hybrids	Streptomyces conglobatus	Bacteria,Actinobacteria,Streptomycetales,Streptomycetaceae,Streptomyces
BGC0001216	BGC0001216	Streptomyces sp. CNQ431 splenocin biosynthesis gene cluster, complete sequence	T1PKS.NRPS	PKS-NRP_Hybrids	Streptomyces sp. CNQ431	Bacteria,Actinobacteria,Streptomycetales,Streptomycetaceae,Streptomyces
BGC0001217	BGC0001217	Streptomyces qinglanensis strain 172205 PreQ0 base biosynthesis gene cluster, complete sequence		Others	Streptomyces qinglanensis	Bacteria,Actinobacteria,Streptomycetales,Streptomycetaceae,Streptomyces
BGC0001218	BGC0001218	Isaria fumosorosea strain ARSEF 2679 fumosorinone biosynthesis gene cluster, complete sequence	T1PKS.NRPS	PKS-NRP_Hybrids	Cordyceps fumosorosea	Eukaryota,Fungi,Dikarya,Ascomycota,Pezizomycotina,Sordariomycetes,Hypocreomycetidae,Hypocreales,Cordycipitaceae,Cordyceps
BGC0001219	BGC0001219	Chaetomium globosum CBS 148.51 scaffold_6 genomic scaffold, whole genome shotgun sequence		Others	Chaetomium globosum CBS 148.51	Eukaryota,Fungi,Dikarya,Ascomycota,Pezizomycotina,Sordariomycetes,Sordariomycetidae,Sordariales,Chaetomiaceae,Chaetomium
BGC0001220	BGC0001220	Aspergillus aculeatus ATCC 16872 unplaced genomic scaffold ASPACscaffold_5, whole genome shotgun sequence	NRPS	NRPS	Aspergillus aculeatus ATCC 16872	Eukaryota,Fungi,Dikarya,Ascomycota,Pezizomycotina,Eurotiomycetes,Eurotiomycetidae,Eurotiales,Aspergillaceae,Aspergillus,Aspergillus subgen. Circumdati
BGC0001221	BGC0001221	Streptomyces sp. CNQ-509 putative phenazine biosynthetic gene cluster, complete sequence	phenazine	Others	Streptomyces sp. CNQ-509	Bacteria,Actinobacteria,Streptomycetales,Streptomycetaceae,Streptomyces
BGC0001222	BGC0001222	Lactobacillus acidophilus strain M46 plasmid pCV461 acidocin B gene cluster, complete sequence	RiPP-like	RiPPs	Lactobacillus acidophilus	Bacteria,Firmicutes,Bacilli,Lactobacillales,Lactobacillaceae,Lactobacillus
BGC0001223	BGC0001223	Uncultured bacterium clone AZ25P204 genomic sequence	indole	Others	uncultured bacterium	Bacteria,environmental samples
BGC0001224	BGC0001224	Uncultured bacterium clone AZ25P121 genomic sequence	indole	Others	uncultured bacterium	Bacteria,environmental samples
BGC0001225	BGC0001225	Streptomyces caelestis strain ATCC 15084 celesticetin biosynthetic cluster, complete sequence		Others	Streptomyces caelestis	Bacteria,Actinobacteria,Streptomycetales,Streptomycetaceae,Streptomyces
[truncated: 4,954 more rows]

## Sheet: Supplementary Table S9
Table S9. Shared biosynthetic gene clusters in Nocardia tsunamiensis and N. crassostreae
			Nocardia tsunamiensis			Nocardia crassostreae
Family	# of members	MIBiG ID	ID	From	To	Chr	From	To
[truncated: 33 more rows]

## Sheet: Supplementary Table S10
Table S10. Primer sequences used for circularization of pNT1
[truncated: 3 more rows]
